# Supplementary material for: Prior knowledge promotes hippocampal separation but cortical assimilation in the left inferior frontal gyrus
Source: Nat Commun. 2020 Sep 14;11:4590. doi: 10.1038/s41467-020-18364-1 (PMC7490707; doi:10.1038/s41467-020-18364-1)
Supplement: Supplementary file 4 — Source Data [file 41467_2020_18364_MOESM4_ESM.xlsx]

## Sheet: Fig1_d
subjects	PK_HC	nPK_HC	PK_all_remembered	nPK_all_remembered
080815EF	0.181818	0.0833333	0.272727	0.5
080815LR	0.166667	0.166667	0.333333	0.416667
080815RM	0	0.0833333	0.166667	0.333333		*all remembered refers to total accuracy, including "maybe" responses that are not included in the HC (high-confidence).
080815TN	0.25	0.25	0.25	0.416667		*these are not reported in the figure but are reported in the main text and provided here for completeness
110715DA	0.25	0.0833333	0.333333	0.166667
110715YB	0.416667	0.25	0.5	0.666667
110715YL	0.666667	0.666667	0.666667	0.666667
110815EZ	0.666667	0.333333	0.75	0.416667
200615TF	0.363636	0.0833333	0.636364	0.416667
230615EF	0.583333	0.25	0.583333	0.416667
230615RE	0.363636	0.166667	0.818182	0.583333
230615ZD	0.416667	0.0833333	0.583333	0.166667
240715TP	0.181818	0.416667	0.181818	0.5
250715AG	0.545455	0.166667	0.545455	0.416667
250715EB	0.166667	0.0833333	0.333333	0.583333
250715LK	0.5	0.333333	0.5	0.333333
270615NK	0.25	0.333333	0.5	0.5
270615RP	0.25	0.181818	0.333333	0.272727
270615SA	0.363636	0.416667	0.363636	0.5
mean	0.346491	0.233254	0.455343	0.435407

## Sheet: Fig2_b
subjects	PK_HC	n-PK_HC	PK_FORG	n-PK_FORG	PK_shuffle	n-PK_shuffle
'200615TF'	-0.18431	0.157265	-0.0090091	0.0488825	-0.00928282	-0.0135808
'230615ZD'	0.0173618	-0.052124	-0.0584935	0.00390572	-0.00593381	0.0233269		*shuffled faces are not reported in the figure, but are included in the text and provided here for completeness
'230615EF'	-0.0770203	0.0180579	-0.0209909	-0.113738	-0.0171694	-0.00950137
'230615RE'	-0.115727	0.00200876	0.121481	-0.120388	0.0234168	0.0152279
'270615SA'	-0.106813	-0.0285565	0.0420652	0.220224	-0.00963175	-0.00239542
'270615NK'	-0.0106924	0.0250557	0.0668755	-0.00654138	-0.015878	-0.0268574
'270615RP'	0.0709725	-0.188814	0.0816393	-0.0408034	0.00894907	0.009657
'110715DA'	-0.0915317	0.360028	-0.190374	-0.0636892	-0.00167175	0.0128675
'110715YB'	-0.112883	-0.0891343	-0.115573	-0.00856285	-0.0105101	0.0175413
'110715YL'	-0.114334	0.0228682	-0.0289761	0.0531122	0.0209975	0.00594934
'240715TP'	-0.072372	0.0799077	0.0384435	-0.0775373	0.0199039	-0.00983495
'250715LK'	0.0325256	0.0819309	0.123309	-0.0224075	0.0032861	-0.00916147
'250715AG'	-0.0549658	0.167951	0.220715	0.14294	0.00582907	0.0158651
'250715EB'	0.0191748	0.138571	-0.128392	0.0270466	0.00181345	0.00381599
'080815EF'	-0.189546	0.449268	0.00691259	-0.00748607	0.02219	0.00126947
'080815LR'	-0.143406	0.159447	0.0213224	-0.000890137	-0.0214961	-0.0164158
'080815TN'	0.125859	0.244769	-0.0247966	0.0340632	0.0221942	-0.0081837
'110815EZ'	-0.0992654	-0.113751	0.137867	-0.0775215	-0.0367181	-0.0263591
mean	-0.0614985	0.0797083	0.0157791	-0.000521744	1.60121e-05	-0.000931638

## Sheet: Fig3_b
subjects	PK_paired	PK_shuffled	n-PK_paired	n-PK_shuffled
'200615TF'	0.0682048	-0.0246816	-0.0143583	-0.0131637
'230615ZD'	0.0120899	-0.0212092	0.0474982	-0.0489134
'230615EF'	0.0138501	-0.0326425	-0.0253092	0.0569713
'230615RE'	0.00991692	-0.0396659	0.0559052	-0.0338059
'270615SA'	-0.0183623	-0.02304	0.0508479	0.00882645
'270615NK'	-0.0184252	-0.0473683	0.0424041	-0.0253384
'270615RP'	-0.0524588	0.00424778	0.0366438	-0.023894
'110715DA'	0.0325439	-0.0153338	-0.0672739	0.00368747
'110715YB'	0.000370115	0.000468897	0.00403655	0.0204807
'110715YL'	0.0309611	-0.0281881	-0.00285405	-0.00281276
'240715TP'	0.00520104	-0.0153625	-0.0254611	-0.00967258
'250715LK'	0.0176469	0.0232596	-0.0784078	0.00152849
'250715AG'	0.0533943	0.020369	-0.0829242	-0.0108971
'250715EB'	0.110295	0.000682133	-0.0249513	0.0154837
'080815EF'	0.0410793	-0.000624704	0.0534055	0.0267612
'080815LR'	0.0562754	0.00812747	0.0230799	0.00786087
'080815RM'	0.097586	0.0132018	-0.0306491	0.0157739
'080815TN'	0.0499463	-0.000295358	0.00376536	-0.0236239
'110815EZ'	-0.0222173	0.0217528	-0.0137922	-0.0119609
mean	0.0256788	-0.00822645	-0.00254708	-0.00245835

## Sheet: Supp_fig1
Subject	condition(str)	Aface_num	cond_faceB(str)	stim_num_faceB(num)	repetition(num) - within run	RT(ms)	log(RT)	Changed response	Response	Part	True_repetitions	half	familiar?	RTOutliers(3SD)
'080815EF'	'Famous'	1	'BFace'	24	1	10008	3.00035	0	'correct'	1	1	1	1	0
'080815EF'	'Famous'	1	'BFace'	24	2	9732	2.9882	0	'correct'	1	2	1	1	0
'080815EF'	'Famous'	1	'BFace'	24	3	10227	3.00975	0	'correct'	1	3	1	1	0
'080815EF'	'Famous'	1	'BFace'	24	1	25801	3.41164	0	'correct'	2	4	1	1	1
'080815EF'	'Famous'	1	'BFace'	24	2	9817	2.99198	0	'correct'	2	5	1	1	0
'080815EF'	'Famous'	1	'BFace'	24	3	10059	3.00255	0	'correct'	2	6	1	1	0
'080815EF'	'Famous'	1	'BFace'	24	1	10688	3.0289	0	'correct'	3	7	2	1	0
'080815EF'	'Famous'	1	'BFace'	24	2	10577	3.02436	0	'correct'	3	8	2	1	0
'080815EF'	'Famous'	1	'BFace'	24	3	11486	3.06017	0	'correct'	3	9	2	1	0
'080815EF'	'Famous'	1	'BFace'	24	1	10899	3.03739	0	'correct'	4	10	2	1	0
'080815EF'	'Famous'	1	'BFace'	24	2	10252	3.01081	0	'correct'	4	11	2	1	0
'080815EF'	'Famous'	1	'BFace'	24	3	13007	3.11418	0	'correct'	4	12	2	1	0
'080815EF'	'Famous'	2	'BFace'	8	1	9948	2.99774	0	'correct'	1	1	1	1	0
'080815EF'	'Famous'	2	'BFace'	8	2	9082	2.95818	0	'correct'	1	2	1	1	0
'080815EF'	'Famous'	2	'BFace'	8	3	9634	2.98381	0	'correct'	1	3	1	1	0
'080815EF'	'Famous'	2	'BFace'	8	1	9570	2.98091	0	'correct'	2	4	1	1	0
'080815EF'	'Famous'	2	'BFace'	8	2	9044	2.95636	0	'correct'	2	5	1	1	0
'080815EF'	'Famous'	2	'BFace'	8	3	10591	3.02494	0	'correct'	2	6	1	1	0
'080815EF'	'Famous'	2	'BFace'	8	1	10942	3.0391	0	'correct'	3	7	2	1	0
'080815EF'	'Famous'	2	'BFace'	8	2	10739	3.03096	0	'correct'	3	8	2	1	0
'080815EF'	'Famous'	2	'BFace'	8	3	10731	3.03064	0	'correct'	3	9	2	1	0
'080815EF'	'Famous'	2	'BFace'	8	1	10432	3.01837	0	'correct'	4	10	2	1	0
'080815EF'	'Famous'	2	'BFace'	8	2	10418	3.01778	0	'correct'	4	11	2	1	0
'080815EF'	'Famous'	2	'BFace'	8	3	10531	3.02247	0	'correct'	4	12	2	1	0
'080815EF'	'Famous'	3	'BFace'	9	1	10183	3.00788	0	'correct'	1	1	1	1	0
'080815EF'	'Famous'	3	'BFace'	9	2	9490	2.97727	0	'correct'	1	2	1	1	0
'080815EF'	'Famous'	3	'BFace'	9	3	10864	3.03599	0	'correct'	1	3	1	1	0
'080815EF'	'Famous'	3	'BFace'	9	1	10239	3.01026	0	'correct'	2	4	1	1	0
'080815EF'	'Famous'	3	'BFace'	9	2	10392	3.0167	0	'correct'	2	5	1	1	0
'080815EF'	'Famous'	3	'BFace'	9	3	10122	3.00527	0	'correct'	2	6	1	1	0
'080815EF'	'Famous'	3	'BFace'	9	1	10408	3.01737	0	'correct'	3	7	2	1	0
'080815EF'	'Famous'	3	'BFace'	9	2	10110	3.00475	0	'correct'	3	8	2	1	0
'080815EF'	'Famous'	3	'BFace'	9	3	10734	3.03076	0	'correct'	3	9	2	1	0
'080815EF'	'Famous'	3	'BFace'	9	1	10803	3.03354	0	'correct'	4	10	2	1	0
'080815EF'	'Famous'	3	'BFace'	9	2	10293	3.01254	0	'correct'	4	11	2	1	0
'080815EF'	'Famous'	3	'BFace'	9	3	9946	2.99765	0	'correct'	4	12	2	1	0
'080815EF'	'Famous'	4	'BFace'	3	1	10110	3.00475	0	'correct'	1	1	1	0	0
'080815EF'	'Famous'	4	'BFace'	3	2	10508	3.02152	0	'correct'	1	2	1	0	0
'080815EF'	'Famous'	4	'BFace'	3	3	9857	2.99374	0	'correct'	1	3	1	0	0
'080815EF'	'Famous'	4	'BFace'	3	1	9480	2.97681	0	'correct'	2	4	1	0	0
'080815EF'	'Famous'	4	'BFace'	3	2	11503	3.06081	0	'correct'	2	5	1	0	0
'080815EF'	'Famous'	4	'BFace'	3	3	10590	3.0249	0	'correct'	2	6	1	0	0
'080815EF'	'Famous'	4	'BFace'	3	1	10436	3.01853	0	'correct'	3	7	2	0	0
'080815EF'	'Famous'	4	'BFace'	3	2	10868	3.03615	0	'correct'	3	8	2	0	0
'080815EF'	'Famous'	4	'BFace'	3	3	10431	3.01833	0	'correct'	3	9	2	0	0
'080815EF'	'Famous'	4	'BFace'	3	1	10235	3.01009	0	'correct'	4	10	2	0	0
'080815EF'	'Famous'	4	'BFace'	3	2	9927	2.99682	0	'correct'	4	11	2	0	0
'080815EF'	'Famous'	4	'BFace'	3	3	9533	2.97923	0	'correct'	4	12	2	0	0
'080815EF'	'Famous'	5	'BFace'	4	1	10465	3.01974	0	'correct'	1	1	1	1	0
'080815EF'	'Famous'	5	'BFace'	4	2	10621	3.02617	0	'correct'	1	2	1	1	0
'080815EF'	'Famous'	5	'BFace'	4	3	11533	3.06194	0	'correct'	1	3	1	1	0
'080815EF'	'Famous'	5	'BFace'	4	1	10684	3.02873	0	'correct'	2	4	1	1	0
'080815EF'	'Famous'	5	'BFace'	4	2	10504	3.02135	0	'correct'	2	5	1	1	0
'080815EF'	'Famous'	5	'BFace'	4	3	11456	3.05903	0	'correct'	2	6	1	1	0
'080815EF'	'Famous'	5	'BFace'	4	1	11231	3.05042	0	'correct'	3	7	2	1	0
'080815EF'	'Famous'	5	'BFace'	4	2	11239	3.05073	0	'correct'	3	8	2	1	0
'080815EF'	'Famous'	5	'BFace'	4	3	10509	3.02156	0	'correct'	3	9	2	1	0
'080815EF'	'Famous'	5	'BFace'	4	1	10321	3.01372	0	'correct'	4	10	2	1	0
'080815EF'	'Famous'	5	'BFace'	4	2	10756	3.03165	0	'correct'	4	11	2	1	0
'080815EF'	'Famous'	5	'BFace'	4	3	11273	3.05204	0	'correct'	4	12	2	1
'080815EF'	'Famous'	6	'BFace'	19	1	10035	3.00152	0	'correct'	1	1	1	1	0
'080815EF'	'Famous'	6	'BFace'	19	2	9567	2.98078	0	'correct'	1	2	1	1	0
'080815EF'	'Famous'	6	'BFace'	19	3	9545	2.97978	0	'correct'	1	3	1	1	0
'080815EF'	'Famous'	6	'BFace'	19	1	10039	3.00169	0	'correct'	2	4	1	1	0
'080815EF'	'Famous'	6	'BFace'	19	2	10319	3.01364	0	'correct'	2	5	1	1	0
'080815EF'	'Famous'	6	'BFace'	19	3	11876	3.07467	0	'correct'	2	6	1	1	0
'080815EF'	'Famous'	6	'BFace'	19	1	9991	2.99961	0	'correct'	3	7	2	1	0
'080815EF'	'Famous'	6	'BFace'	19	2	10521	3.02206	0	'correct'	3	8	2	1	0
'080815EF'	'Famous'	6	'BFace'	19	3	10266	3.0114	0	'correct'	3	9	2	1	0
'080815EF'	'Famous'	6	'BFace'	19	1	10056	3.00243	0	'correct'	4	10	2	1	0
'080815EF'	'Famous'	6	'BFace'	19	2	11653	3.06644	0	'correct'	4	11	2	1	0
'080815EF'	'Famous'	6	'BFace'	19	3	10862	3.03591	0	'correct'	4	12	2	1	0
'080815EF'	'Famous'	7	'BFace'	13	1	10089	3.00385	0	'correct'	1	1	1	1	0
'080815EF'	'Famous'	7	'BFace'	13	2	9247	2.966	0	'correct'	1	2	1	1	0
'080815EF'	'Famous'	7	'BFace'	13	3	10278	3.01191	0	'correct'	1	3	1	1	0
'080815EF'	'Famous'	7	'BFace'	13	1	9623	2.98331	0	'correct'	2	4	1	1	0
'080815EF'	'Famous'	7	'BFace'	13	2	9841	2.99304	0	'correct'	2	5	1	1	0
'080815EF'	'Famous'	7	'BFace'	13	3	10329	3.01406	0	'correct'	2	6	1	1	0
'080815EF'	'Famous'	7	'BFace'	13	1	9659	2.98493	0	'correct'	3	7	2	1	0
'080815EF'	'Famous'	7	'BFace'	13	2	10106	3.00458	0	'correct'	3	8	2	1	0
'080815EF'	'Famous'	7	'BFace'	13	3	10700	3.02938	0	'correct'	3	9	2	1	0
'080815EF'	'Famous'	7	'BFace'	13	1	10392	3.0167	0	'correct'	4	10	2	1	0
'080815EF'	'Famous'	7	'BFace'	13	2	10777	3.0325	0	'correct'	4	11	2	1	0
'080815EF'	'Famous'	7	'BFace'	13	3	10635	3.02674	0	'correct'	4	12	2	1	0
'080815EF'	'Famous'	8	'BFace'	7	1	10445	3.01891	0	'correct'	1	1	1	1	0
'080815EF'	'Famous'	8	'BFace'	7	2	10523	3.02214	0	'correct'	1	2	1	1	0
'080815EF'	'Famous'	8	'BFace'	7	3	10762	3.03189	0	'correct'	1	3	1	1	0
'080815EF'	'Famous'	8	'BFace'	7	1	8992	2.95386	0	'correct'	2	4	1	1	0
'080815EF'	'Famous'	8	'BFace'	7	2	10291	3.01246	0	'correct'	2	5	1	1	0
'080815EF'	'Famous'	8	'BFace'	7	3	11327	3.05411	0	'correct'	2	6	1	1	0
'080815EF'	'Famous'	8	'BFace'	7	1	10497	3.02107	0	'correct'	3	7	2	1	0
'080815EF'	'Famous'	8	'BFace'	7	2	10180	3.00775	0	'correct'	3	8	2	1	0
'080815EF'	'Famous'	8	'BFace'	7	3	11271	3.05196	0	'correct'	3	9	2	1	0
'080815EF'	'Famous'	8	'BFace'	7	1	10274	3.01174	0	'correct'	4	10	2	1	0
'080815EF'	'Famous'	8	'BFace'	7	2	10737	3.03088	0	'correct'	4	11	2	1	0
'080815EF'	'Famous'	8	'BFace'	7	3	9944	2.99756	0	'correct'	4	12	2	1	0
'080815EF'	'Famous'	9	'BFace'	12	1	9875	2.99454	0	'correct'	1	1	1	1	0
'080815EF'	'Famous'	9	'BFace'	12	2	10108	3.00467	0	'correct'	1	2	1	1	0
'080815EF'	'Famous'	9	'BFace'	12	3	10082	3.00355	0	'correct'	1	3	1	1	0
'080815EF'	'Famous'	9	'BFace'	12	1	9433	2.97465	0	'correct'	2	4	1	1	0
'080815EF'	'Famous'	9	'BFace'	12	2	18888	3.27619	0	'correct'	2	5	1	1	1
'080815EF'	'Famous'	9	'BFace'	12	3	10944	3.03918	0	'correct'	2	6	1	1	0
'080815EF'	'Famous'	9	'BFace'	12	1	9896	2.99546	0	'correct'	3	7	2	1	0
'080815EF'	'Famous'	9	'BFace'	12	2	10491	3.02082	0	'correct'	3	8	2	1	0
'080815EF'	'Famous'	9	'BFace'	12	3	11416	3.05751	0	'correct'	3	9	2	1	0
'080815EF'	'Famous'	9	'BFace'	12	1	10135	3.00582	0	'correct'	4	10	2	1	0
'080815EF'	'Famous'	9	'BFace'	12	2	10897	3.03731	0	'correct'	4	11	2	1	0
'080815EF'	'Famous'	9	'BFace'	12	3	11586	3.06393	0	'correct'	4	12	2	1	0
'080815EF'	'Famous'	10	'BFace'	10	1	10729	3.03056	0	'correct'	1	1	1	1	0
'080815EF'	'Famous'	10	'BFace'	10	2	9701	2.98682	0	'correct'	1	2	1	1	0
'080815EF'	'Famous'	10	'BFace'	10	3	10687	3.02886	0	'correct'	1	3	1	1	0
'080815EF'	'Famous'	10	'BFace'	10	1	9807	2.99154	0	'correct'	2	4	1	1	0
'080815EF'	'Famous'	10	'BFace'	10	2	9357	2.97114	0	'correct'	2	5	1	1	0
'080815EF'	'Famous'	10	'BFace'	10	3	9807	2.99154	0	'correct'	2	6	1	1	0
'080815EF'	'Famous'	10	'BFace'	10	1	10102	3.00441	0	'correct'	3	7	2	1	0
'080815EF'	'Famous'	10	'BFace'	10	2	9790	2.99078	0	'correct'	3	8	2	1	0
'080815EF'	'Famous'	10	'BFace'	10	3	10704	3.02955	0	'correct'	3	9	2	1	0
'080815EF'	'Famous'	10	'BFace'	10	1	9701	2.98682	0	'correct'	4	10	2	1	0
'080815EF'	'Famous'	10	'BFace'	10	2	10494	3.02094	0	'correct'	4	11	2	1	0
'080815EF'	'Famous'	10	'BFace'	10	3	10620	3.02612	0	'correct'	4	12	2	1	0
'080815EF'	'Famous'	11	'BFace'	6	1	10426	3.01812	0	'correct'	1	1	1	1	0
'080815EF'	'Famous'	11	'BFace'	6	2	10369	3.01574	0	'correct'	1	2	1	1	0
'080815EF'	'Famous'	11	'BFace'	6	3	9450	2.97543	0	'correct'	1	3	1	1	0
'080815EF'	'Famous'	11	'BFace'	6	1	10241	3.01034	0	'correct'	2	4	1	1	0
'080815EF'	'Famous'	11	'BFace'	6	2	11008	3.04171	0	'correct'	2	5	1	1	0
'080815EF'	'Famous'	11	'BFace'	6	3	10474	3.02011	0	'correct'	2	6	1	1	0
'080815EF'	'Famous'	11	'BFace'	6	1	10302	3.01292	0	'correct'	3	7	2	1	0
'080815EF'	'Famous'	11	'BFace'	6	2	10439	3.01866	0	'correct'	3	8	2	1	0
'080815EF'	'Famous'	11	'BFace'	6	3	10262	3.01123	0	'correct'	3	9	2	1	0
'080815EF'	'Famous'	11	'BFace'	6	1	11284	3.05246	0	'correct'	4	10	2	1	0
'080815EF'	'Famous'	11	'BFace'	6	2	10167	3.00719	0	'correct'	4	11	2	1	0
'080815EF'	'Famous'	11	'BFace'	6	3	10681	3.02861	0	'correct'	4	12	2	1	0
'080815EF'	'Famous'	12	'BFace'	17	1	10084	3.00363	0	'correct'	1	1	1	1	0
'080815EF'	'Famous'	12	'BFace'	17	2	10319	3.01364	0	'correct'	1	2	1	1	0
'080815EF'	'Famous'	12	'BFace'	17	3	9534	2.97928	0	'correct'	1	3	1	1	0
'080815EF'	'Famous'	12	'BFace'	17	1	10148	3.00638	0	'correct'	2	4	1	1	0
'080815EF'	'Famous'	12	'BFace'	17	2	9818	2.99202	0	'correct'	2	5	1	1	0
'080815EF'	'Famous'	12	'BFace'	17	3	10747	3.03129	0	'correct'	2	6	1	1	0
'080815EF'	'Famous'	12	'BFace'	17	1	10800	3.03342	0	'correct'	3	7	2	1	0
'080815EF'	'Famous'	12	'BFace'	17	2	10389	3.01657	0	'correct'	3	8	2	1	0
'080815EF'	'Famous'	12	'BFace'	17	3	10046	3.00199	0	'correct'	3	9	2	1	0
'080815EF'	'Famous'	12	'BFace'	17	1	9973	2.99883	0	'correct'	4	10	2	1	0
'080815EF'	'Famous'	12	'BFace'	17	2	10202	3.00869	0	'correct'	4	11	2	1	0
'080815EF'	'Famous'	12	'BFace'	17	3	11151	3.04731	0	'correct'	4	12	2	1	0
'080815EF'	'NF'	1	'BFace'	5	1	11999	3.07915	0	'correct'	1	1	1	1	1
'080815EF'	'NF'	1	'BFace'	5	2	10079	3.00342	0	'correct'	1	2	1	1	0
'080815EF'	'NF'	1	'BFace'	5	3	10038	3.00165	0	'correct'	1	3	1	1	0
'080815EF'	'NF'	1	'BFace'	5	1	10213	3.00915	0	'correct'	2	4	1	1	0
'080815EF'	'NF'	1	'BFace'	5	2	10584	3.02465	0	'correct'	2	5	1	1	0
'080815EF'	'NF'	1	'BFace'	5	3	11026	3.04242	0	'correct'	2	6	1	1	0
'080815EF'	'NF'	1	'BFace'	5	1	10255	3.01094	0	'correct'	3	7	2	1	0
'080815EF'	'NF'	1	'BFace'	5	2	10209	3.00898	0	'correct'	3	8	2	1	0
'080815EF'	'NF'	1	'BFace'	5	3	11115	3.04591	0	'correct'	3	9	2	1	0
'080815EF'	'NF'	1	'BFace'	5	1	10119	3.00514	0	'correct'	4	10	2	1	0
'080815EF'	'NF'	1	'BFace'	5	2	9873	2.99445	0	'correct'	4	11	2	1	0
'080815EF'	'NF'	1	'BFace'	5	3	11245	3.05096	0	'correct'	4	12	2	1	0
'080815EF'	'NF'	2	'BFace'	1	1	10058	3.00251	0	'correct'	1	1	1	1	0
'080815EF'	'NF'	2	'BFace'	1	2	10996	3.04123	0	'correct'	1	2	1	1	0
'080815EF'	'NF'	2	'BFace'	1	3	10593	3.02502	0	'correct'	1	3	1	1	0
'080815EF'	'NF'	2	'BFace'	1	1	10371	3.01582	0	'correct'	2	4	1	1	0
'080815EF'	'NF'	2	'BFace'	1	2	9744	2.98874	0	'correct'	2	5	1	1	0
'080815EF'	'NF'	2	'BFace'	1	3	10191	3.00822	0	'correct'	2	6	1	1	0
'080815EF'	'NF'	2	'BFace'	1	1	9925	2.99673	0	'correct'	3	7	2	1	0
'080815EF'	'NF'	2	'BFace'	1	2	10016	3.00069	0	'correct'	3	8	2	1	0
'080815EF'	'NF'	2	'BFace'	1	3	10926	3.03846	0	'correct'	3	9	2	1	0
'080815EF'	'NF'	2	'BFace'	1	1	10379	3.01616	0	'correct'	4	10	2	1	0
'080815EF'	'NF'	2	'BFace'	1	2	10354	3.01511	0	'correct'	4	11	2	1	0
'080815EF'	'NF'	2	'BFace'	1	3	11656	3.06655	0	'correct'	4	12	2	1	0
'080815EF'	'NF'	3	'BFace'	23	1	10100	3.00432	0	'correct'	1	1	1	1	0
'080815EF'	'NF'	3	'BFace'	23	2	11028	3.0425	0	'correct'	1	2	1	1	0
'080815EF'	'NF'	3	'BFace'	23	3	13586	3.13309	0	'correct'	1	3	1	1	1
'080815EF'	'NF'	3	'BFace'	23	1	9867	2.99419	0	'correct'	2	4	1	1	0
'080815EF'	'NF'	3	'BFace'	23	2	9733	2.98825	0	'correct'	2	5	1	1	0
'080815EF'	'NF'	3	'BFace'	23	3	9980	2.99913	0	'correct'	2	6	1	1	0
'080815EF'	'NF'	3	'BFace'	23	1	9746	2.98883	0	'correct'	3	7	2	1	0
'080815EF'	'NF'	3	'BFace'	23	2	9987	2.99944	0	'correct'	3	8	2	1	0
'080815EF'	'NF'	3	'BFace'	23	3	10492	3.02086	0	'correct'	3	9	2	1	0
'080815EF'	'NF'	3	'BFace'	23	1	10285	3.0122	0	'correct'	4	10	2	1	0
'080815EF'	'NF'	3	'BFace'	23	2	10608	3.02563	0	'correct'	4	11	2	1	0
'080815EF'	'NF'	3	'BFace'	23	3	9948	2.99774	0	'correct'	4	12	2	1	0
'080815EF'	'NF'	4	'BFace'	11	1	9805	2.99145	0	'correct'	1	1	1	1	0
'080815EF'	'NF'	4	'BFace'	11	2	9271	2.96713	0	'correct'	1	2	1	1	0
'080815EF'	'NF'	4	'BFace'	11	3	9929	2.99691	0	'correct'	1	3	1	1	0
'080815EF'	'NF'	4	'BFace'	11	1	10272	3.01166	0	'correct'	2	4	1	1	0
'080815EF'	'NF'	4	'BFace'	11	2	9297	2.96834	0	'correct'	2	5	1	1	0
'080815EF'	'NF'	4	'BFace'	11	3	10216	3.00928	0	'correct'	2	6	1	1	0
'080815EF'	'NF'	4	'BFace'	11	1	9590	2.98182	0	'correct'	3	7	2	1	0
'080815EF'	'NF'	4	'BFace'	11	2	10360	3.01536	0	'correct'	3	8	2	1	0
'080815EF'	'NF'	4	'BFace'	11	3	9715	2.98744	0	'correct'	3	9	2	1	0
'080815EF'	'NF'	4	'BFace'	11	1	10591	3.02494	0	'correct'	4	10	2	1	0
'080815EF'	'NF'	4	'BFace'	11	2	10588	3.02481	0	'correct'	4	11	2	1	0
'080815EF'	'NF'	4	'BFace'	11	3	10816	3.03407	0	'correct'	4	12	2	1	0
'080815EF'	'NF'	5	'BFace'	14	1	10709	3.02975	0	'correct'	1	1	1	1	0
'080815EF'	'NF'	5	'BFace'	14	2	9831	2.9926	0	'correct'	1	2	1	1	0
'080815EF'	'NF'	5	'BFace'	14	3	10006	3.00026	0	'correct'	1	3	1	1	0
'080815EF'	'NF'	5	'BFace'	14	1	8964	2.9525	0	'correct'	2	4	1	1	0
'080815EF'	'NF'	5	'BFace'	14	2	9576	2.98118	0	'correct'	2	5	1	1	0
'080815EF'	'NF'	5	'BFace'	14	3	10812	3.03391	0	'correct'	2	6	1	1	0
'080815EF'	'NF'	5	'BFace'	14	1	11249	3.05111	0	'correct'	3	7	2	1	0
'080815EF'	'NF'	5	'BFace'	14	2	10897	3.03731	0	'correct'	3	8	2	1	0
'080815EF'	'NF'	5	'BFace'	14	3	11189	3.04879	0	'correct'	3	9	2	1	0
'080815EF'	'NF'	5	'BFace'	14	1	10769	3.03218	0	'correct'	4	10	2	1	0
'080815EF'	'NF'	5	'BFace'	14	2	10763	3.03193	0	'correct'	4	11	2	1	0
'080815EF'	'NF'	5	'BFace'	14	3	9357	2.97114	0	'correct'	4	12	2	1	0
'080815EF'	'NF'	6	'BFace'	18	1	10184	3.00792	0	'correct'	1	1	1	1	0
'080815EF'	'NF'	6	'BFace'	18	2	10073	3.00316	0	'correct'	1	2	1	1	0
'080815EF'	'NF'	6	'BFace'	18	3	9225	2.96497	0	'correct'	1	3	1	1	0
'080815EF'	'NF'	6	'BFace'	18	1	9905	2.99585	0	'correct'	2	4	1	1	0
'080815EF'	'NF'	6	'BFace'	18	2	9479	2.97676	0	'correct'	2	5	1	1	0
'080815EF'	'NF'	6	'BFace'	18	3	10810	3.03383	0	'correct'	2	6	1	1	0
'080815EF'	'NF'	6	'BFace'	18	1	11132	3.04657	0	'correct'	3	7	2	1	0
'080815EF'	'NF'	6	'BFace'	18	2	11090	3.04493	0	'correct'	3	8	2	1	0
'080815EF'	'NF'	6	'BFace'	18	3	11107	3.0456	0	'correct'	3	9	2	1	0
'080815EF'	'NF'	6	'BFace'	18	1	10051	3.00221	0	'correct'	4	10	2	1	0
'080815EF'	'NF'	6	'BFace'	18	2	9717	2.98753	0	'correct'	4	11	2	1	0
'080815EF'	'NF'	6	'BFace'	18	3	10513	3.02173	0	'correct'	4	12	2	1	0
'080815EF'	'NF'	7	'BFace'	16	1	10215	3.00924	0	'correct'	1	1	1	1	0
'080815EF'	'NF'	7	'BFace'	16	2	9563	2.98059	0	'correct'	1	2	1	1	0
'080815EF'	'NF'	7	'BFace'	16	3	9813	2.9918	0	'correct'	1	3	1	1	0
'080815EF'	'NF'	7	'BFace'	16	1	9578	2.98127	0	'correct'	2	4	1	1	0
'080815EF'	'NF'	7	'BFace'	16	2	9676	2.9857	0	'correct'	2	5	1	1	0
'080815EF'	'NF'	7	'BFace'	16	3	11934	3.07679	0	'correct'	2	6	1	1	0
'080815EF'	'NF'	7	'BFace'	16	1	10734	3.03076	0	'correct'	3	7	2	1	0
'080815EF'	'NF'	7	'BFace'	16	2	11162	3.04774	0	'correct'	3	8	2	1	0
'080815EF'	'NF'	7	'BFace'	16	3	10739	3.03096	0	'correct'	3	9	2	1	0
'080815EF'	'NF'	7	'BFace'	16	1	11372	3.05584	0	'correct'	4	10	2	1	0
'080815EF'	'NF'	7	'BFace'	16	2	10774	3.03238	0	'correct'	4	11	2	1	0
'080815EF'	'NF'	7	'BFace'	16	3	11556	3.06281	0	'correct'	4	12	2	1	0
'080815EF'	'NF'	8	'BFace'	15	1	9714	2.9874	0	'correct'	1	1	1	1	0
'080815EF'	'NF'	8	'BFace'	15	2	10663	3.02788	0	'correct'	1	2	1	1	0
'080815EF'	'NF'	8	'BFace'	15	3	10105	3.00454	0	'correct'	1	3	1	1	0
'080815EF'	'NF'	8	'BFace'	15	1	9501	2.97777	0	'correct'	2	4	1	1	0
'080815EF'	'NF'	8	'BFace'	15	2	10205	3.00881	0	'correct'	2	5	1	1	0
'080815EF'	'NF'	8	'BFace'	15	3	11122	3.04618	0	'correct'	2	6	1	1	0
'080815EF'	'NF'	8	'BFace'	15	1	10487	3.02065	0	'correct'	3	7	2	1	0
'080815EF'	'NF'	8	'BFace'	15	2	9913	2.99621	0	'correct'	3	8	2	1	0
'080815EF'	'NF'	8	'BFace'	15	3	10494	3.02094	0	'correct'	3	9	2	1	0
'080815EF'	'NF'	8	'BFace'	15	1	10707	3.02967	0	'correct'	4	10	2	1	0
'080815EF'	'NF'	8	'BFace'	15	2	10756	3.03165	0	'correct'	4	11	2	1	0
'080815EF'	'NF'	8	'BFace'	15	3	11758	3.07033	0	'correct'	4	12	2	1	0
'080815EF'	'NF'	9	'BFace'	22	1	10675	3.02837	0	'correct'	1	1	1	1	0
'080815EF'	'NF'	9	'BFace'	22	2	9755	2.98923	0	'correct'	1	2	1	1	0
'080815EF'	'NF'	9	'BFace'	22	3	9880	2.99476	0	'correct'	1	3	1	1	0
'080815EF'	'NF'	9	'BFace'	22	1	9989	2.99952	0	'correct'	2	4	1	1	0
'080815EF'	'NF'	9	'BFace'	22	2	10429	3.01824	0	'correct'	2	5	1	1	0
'080815EF'	'NF'	9	'BFace'	22	3	11842	3.07343	0	'correct'	2	6	1	1	0
'080815EF'	'NF'	9	'BFace'	22	1	10447	3.01899	0	'correct'	3	7	2	1	0
'080815EF'	'NF'	9	'BFace'	22	2	10728	3.03052	0	'correct'	3	8	2	1	0
'080815EF'	'NF'	9	'BFace'	22	3	10297	3.01271	0	'correct'	3	9	2	1	0
'080815EF'	'NF'	9	'BFace'	22	1	9785	2.99056	0	'correct'	4	10	2	1	0
'080815EF'	'NF'	9	'BFace'	22	2	9716	2.98749	0	'correct'	4	11	2	1	0
'080815EF'	'NF'	9	'BFace'	22	3	10973	3.04033	0	'correct'	4	12	2	1	0
'080815EF'	'NF'	10	'BFace'	20	1	10148	3.00638	0	'correct'	1	1	1	1	0
'080815EF'	'NF'	10	'BFace'	20	2	9625	2.9834	0	'correct'	1	2	1	1	0
'080815EF'	'NF'	10	'BFace'	20	3	9919	2.99647	0	'correct'	1	3	1	1	0
'080815EF'	'NF'	10	'BFace'	20	1	9363	2.97142	0	'correct'	2	4	1	1	0
'080815EF'	'NF'	10	'BFace'	20	2	10097	3.00419	0	'correct'	2	5	1	1	0
'080815EF'	'NF'	10	'BFace'	20	3	9946	2.99765	0	'correct'	2	6	1	1	0
'080815EF'	'NF'	10	'BFace'	20	1	9710	2.98722	0	'correct'	3	7	2	1	0
'080815EF'	'NF'	10	'BFace'	20	2	10363	3.01549	0	'correct'	3	8	2	1	0
'080815EF'	'NF'	10	'BFace'	20	3	9968	2.99861	0	'correct'	3	9	2	1	0
'080815EF'	'NF'	10	'BFace'	20	1	10517	3.02189	0	'correct'	4	10	2	1	0
'080815EF'	'NF'	10	'BFace'	20	2	11337	3.0545	0	'correct'	4	11	2	1	0
'080815EF'	'NF'	10	'BFace'	20	3	10414	3.01762	0	'correct'	4	12	2	1	0
'080815EF'	'NF'	11	'BFace'	2	1	10208	3.00894	0	'correct'	1	1	1	1	0
'080815EF'	'NF'	11	'BFace'	2	2	9621	2.98322	0	'correct'	1	2	1	1	0
'080815EF'	'NF'	11	'BFace'	2	3	10318	3.0136	0	'correct'	1	3	1	1	0
'080815EF'	'NF'	11	'BFace'	2	1	10092	3.00398	0	'correct'	2	4	1	1	0
'080815EF'	'NF'	11	'BFace'	2	2	9237	2.96553	0	'correct'	2	5	1	1	0
'080815EF'	'NF'	11	'BFace'	2	3	11257	3.05142	0	'correct'	2	6	1	1	0
'080815EF'	'NF'	11	'BFace'	2	1	11482	3.06002	0	'correct'	3	7	2	1	0
'080815EF'	'NF'	11	'BFace'	2	2	10520	3.02202	0	'correct'	3	8	2	1	0
'080815EF'	'NF'	11	'BFace'	2	3	10639	3.0269	0	'correct'	3	9	2	1	0
'080815EF'	'NF'	11	'BFace'	2	1	10220	3.00945	0	'correct'	4	10	2	1	0
'080815EF'	'NF'	11	'BFace'	2	2	9848	2.99335	0	'correct'	4	11	2	1	0
'080815EF'	'NF'	11	'BFace'	2	3	10394	3.01678	0	'correct'	4	12	2	1	0
'080815EF'	'NF'	12	'BFace'	21	1	10466	3.01978	0	'correct'	1	1	1	1	0
'080815EF'	'NF'	12	'BFace'	21	2	9169	2.96232	0	'correct'	1	2	1	1	0
'080815EF'	'NF'	12	'BFace'	21	3	10081	3.0035	0	'correct'	1	3	1	1	0
'080815EF'	'NF'	12	'BFace'	21	1	9438	2.97488	0	'correct'	2	4	1	1	0
'080815EF'	'NF'	12	'BFace'	21	2	9902	2.99572	0	'correct'	2	5	1	1	0
'080815EF'	'NF'	12	'BFace'	21	3	11053	3.04348	0	'correct'	2	6	1	1	0
'080815EF'	'NF'	12	'BFace'	21	1	9350	2.97081	0	'correct'	3	7	2	1	0
'080815EF'	'NF'	12	'BFace'	21	2	9602	2.98236	0	'correct'	3	8	2	1	0
'080815EF'	'NF'	12	'BFace'	21	3	9839	2.99295	0	'correct'	3	9	2	1	0
'080815EF'	'NF'	12	'BFace'	21	1	9607	2.98259	0	'correct'	4	10	2	1	0
'080815EF'	'NF'	12	'BFace'	21	2	10032	3.00139	0	'correct'	4	11	2	1	0
'080815EF'	'NF'	12	'BFace'	21	3	10199	3.00856	0	'correct'	4	12	2	1	0
'080815LR'	'Famous'	1	'BFace'	12	1	13048	3.11554	0	'correct'	1	1	1	1	0
'080815LR'	'Famous'	1	'BFace'	12	2	15065	3.17797	0	'correct'	1	2	1	1	0
'080815LR'	'Famous'	1	'BFace'	12	3	16415	3.21524	0	'correct'	1	3	1	1	0
'080815LR'	'Famous'	1	'BFace'	12	1	16867	3.22704	0	'correct'	2	4	1	1	0
'080815LR'	'Famous'	1	'BFace'	12	2	14174	3.15149	0	'correct'	2	5	1	1	0
'080815LR'	'Famous'	1	'BFace'	12	3	NaN	#VALUE!	NaN	'NoResp'	2	6	1	1
'080815LR'	'Famous'	1	'BFace'	12	1	NaN	#VALUE!	NaN	'NoResp'	3	7	2	1
'080815LR'	'Famous'	1	'BFace'	12	2	6482	2.81171	0	'correct'	3	8	2	1	0
'080815LR'	'Famous'	1	'BFace'	12	3	NaN	#VALUE!	NaN	'NoResp'	3	9	2	1
'080815LR'	'Famous'	1	'BFace'	12	1	17523	3.24361	0	'correct'	4	10	2	1	0
'080815LR'	'Famous'	1	'BFace'	12	2	34822	3.54185	0	'correct'	4	11	2	1	0
'080815LR'	'Famous'	1	'BFace'	12	3	18271	3.26176	0	'correct'	4	12	2	1	0
'080815LR'	'Famous'	2	'BFace'	15	1	10009	3.00039	0	'correct'	1	1	1	1	0
'080815LR'	'Famous'	2	'BFace'	15	2	13820	3.14051	0	'correct'	1	2	1	1	0
'080815LR'	'Famous'	2	'BFace'	15	3	10786	3.03286	0	'correct'	1	3	1	1	0
'080815LR'	'Famous'	2	'BFace'	15	1	13136	3.11846	0	'correct'	2	4	1	1	0
'080815LR'	'Famous'	2	'BFace'	15	2	24554	3.39012	0	'correct'	2	5	1	1	0
'080815LR'	'Famous'	2	'BFace'	15	3	14301	3.15537	0	'correct'	2	6	1	1	0
'080815LR'	'Famous'	2	'BFace'	15	1	NaN	#VALUE!	NaN	'NoResp'	3	7	2	1
'080815LR'	'Famous'	2	'BFace'	15	2	16605	3.22024	0	'correct'	3	8	2	1	0
'080815LR'	'Famous'	2	'BFace'	15	3	NaN	#VALUE!	NaN	'NoResp'	3	9	2	1
'080815LR'	'Famous'	2	'BFace'	15	1	20177	3.30486	0	'correct'	4	10	2	1	0
'080815LR'	'Famous'	2	'BFace'	15	2	15241	3.18301	0	'correct'	4	11	2	1	0
'080815LR'	'Famous'	2	'BFace'	15	3	22295	3.34821	0	'correct'	4	12	2	1	0
'080815LR'	'Famous'	3	'BFace'	19	1	18957	3.27777	0	'correct'	1	1	1	1	0
'080815LR'	'Famous'	3	'BFace'	19	2	9985	2.99935	0	'correct'	1	2	1	1	0
'080815LR'	'Famous'	3	'BFace'	19	3	18295	3.26233	0	'correct'	1	3	1	1	0
'080815LR'	'Famous'	3	'BFace'	19	1	14364	3.15728	0	'correct'	2	4	1	1	0
'080815LR'	'Famous'	3	'BFace'	19	2	21164	3.3256	0	'correct'	2	5	1	1	0
'080815LR'	'Famous'	3	'BFace'	19	3	NaN	#VALUE!	NaN	'NoResp'	2	6	1	1
'080815LR'	'Famous'	3	'BFace'	19	1	15944	3.2026	0	'correct'	3	7	2	1	0
'080815LR'	'Famous'	3	'BFace'	19	2	16615	3.2205	0	'correct'	3	8	2	1	0
'080815LR'	'Famous'	3	'BFace'	19	3	NaN	#VALUE!	NaN	'NoResp'	3	9	2	1
'080815LR'	'Famous'	3	'BFace'	19	1	18156	3.25902	0	'correct'	4	10	2	1	0
'080815LR'	'Famous'	3	'BFace'	19	2	NaN	#VALUE!	NaN	'NoResp'	4	11	2	1
'080815LR'	'Famous'	3	'BFace'	19	3	28922	3.46123	0	'correct'	4	12	2	1	0
'080815LR'	'Famous'	4	'BFace'	11	1	12726	3.10469	0	'correct'	1	1	1	1	0
'080815LR'	'Famous'	4	'BFace'	11	2	15104	3.17909	0	'correct'	1	2	1	1	0
'080815LR'	'Famous'	4	'BFace'	11	3	15738	3.19695	0	'correct'	1	3	1	1	0
'080815LR'	'Famous'	4	'BFace'	11	1	18882	3.27605	0	'correct'	2	4	1	1	0
'080815LR'	'Famous'	4	'BFace'	11	2	17495	3.24291	0	'correct'	2	5	1	1	0
'080815LR'	'Famous'	4	'BFace'	11	3	11545	3.06239	0	'correct'	2	6	1	1	0
'080815LR'	'Famous'	4	'BFace'	11	1	18651	3.2707	0	'correct'	3	7	2	1	0
'080815LR'	'Famous'	4	'BFace'	11	2	16922	3.22845	0	'correct'	3	8	2	1	0
'080815LR'	'Famous'	4	'BFace'	11	3	NaN	#VALUE!	NaN	'NoResp'	3	9	2	1
'080815LR'	'Famous'	4	'BFace'	11	1	15137	3.18004	0	'correct'	4	10	2	1	0
'080815LR'	'Famous'	4	'BFace'	11	2	15389	3.18721	0	'correct'	4	11	2	1	0
'080815LR'	'Famous'	4	'BFace'	11	3	24968	3.39738	0	'correct'	4	12	2	1	0
'080815LR'	'Famous'	5	'BFace'	2	1	14554	3.16298	0	'correct'	1	1	1	1	0
'080815LR'	'Famous'	5	'BFace'	2	2	22149	3.34535	0	'correct'	1	2	1	1	0
'080815LR'	'Famous'	5	'BFace'	2	3	20643	3.31477	0	'correct'	1	3	1	1	0
'080815LR'	'Famous'	5	'BFace'	2	1	NaN	#VALUE!	NaN	'NoResp'	2	4	1	1
'080815LR'	'Famous'	5	'BFace'	2	2	16940	3.22891	0	'correct'	2	5	1	1	0
'080815LR'	'Famous'	5	'BFace'	2	3	12610	3.10072	0	'correct'	2	6	1	1	0
'080815LR'	'Famous'	5	'BFace'	2	1	9837	2.99286	0	'correct'	3	7	2	1	0
'080815LR'	'Famous'	5	'BFace'	2	2	22200	3.34635	0	'correct'	3	8	2	1	0
'080815LR'	'Famous'	5	'BFace'	2	3	17833	3.25122	0	'correct'	3	9	2	1	0
'080815LR'	'Famous'	5	'BFace'	2	1	18364	3.26397	1	'correct'	4	10	2	1	0
'080815LR'	'Famous'	5	'BFace'	2	2	20396	3.30955	0	'correct'	4	11	2	1	0
'080815LR'	'Famous'	5	'BFace'	2	3	NaN	#VALUE!	NaN	'NoResp'	4	12	2	1
'080815LR'	'Famous'	6	'BFace'	4	1	11834	3.07313	0	'correct'	1	1	1	1	0
'080815LR'	'Famous'	6	'BFace'	4	2	24939	3.39688	0	'correct'	1	2	1	1	0
'080815LR'	'Famous'	6	'BFace'	4	3	11234	3.05053	0	'correct'	1	3	1	1	0
'080815LR'	'Famous'	6	'BFace'	4	1	9413	2.97373	0	'correct'	2	4	1	1	0
'080815LR'	'Famous'	6	'BFace'	4	2	15556	3.1919	0	'correct'	2	5	1	1	0
'080815LR'	'Famous'	6	'BFace'	4	3	22440	3.35102	0	'correct'	2	6	1	1	0
'080815LR'	'Famous'	6	'BFace'	4	1	NaN	#VALUE!	NaN	'LateResp'	3	7	2	1
'080815LR'	'Famous'	6	'BFace'	4	2	16185	3.20911	0	'correct'	3	8	2	1	0
'080815LR'	'Famous'	6	'BFace'	4	3	16299	3.21216	0	'correct'	3	9	2	1	0
'080815LR'	'Famous'	6	'BFace'	4	1	22725	3.3565	0	'correct'	4	10	2	1	0
'080815LR'	'Famous'	6	'BFace'	4	2	19325	3.28612	0	'correct'	4	11	2	1	0
'080815LR'	'Famous'	6	'BFace'	4	3	19561	3.29139	0	'correct'	4	12	2	1	0
'080815LR'	'Famous'	7	'BFace'	13	1	13627	3.1344	0	'correct'	1	1	1	1	0
'080815LR'	'Famous'	7	'BFace'	13	2	27410	3.43791	0	'correct'	1	2	1	1	0
'080815LR'	'Famous'	7	'BFace'	13	3	19049	3.27987	0	'correct'	1	3	1	1	0
'080815LR'	'Famous'	7	'BFace'	13	1	20611	3.3141	0	'correct'	2	4	1	1	0
'080815LR'	'Famous'	7	'BFace'	13	2	14766	3.16926	0	'correct'	2	5	1	1	0
'080815LR'	'Famous'	7	'BFace'	13	3	6376	2.80455	0	'correct'	2	6	1	1	0
'080815LR'	'Famous'	7	'BFace'	13	1	18658	3.27087	0	'correct'	3	7	2	1	0
'080815LR'	'Famous'	7	'BFace'	13	2	29301	3.46688	0	'correct'	3	8	2	1	0
'080815LR'	'Famous'	7	'BFace'	13	3	14129	3.15011	0	'correct'	3	9	2	1	0
'080815LR'	'Famous'	7	'BFace'	13	1	NaN	#VALUE!	NaN	'NoResp'	4	10	2	1
'080815LR'	'Famous'	7	'BFace'	13	2	10868	3.03615	0	'correct'	4	11	2	1	0
'080815LR'	'Famous'	7	'BFace'	13	3	NaN	#VALUE!	NaN	'NoResp'	4	12	2	1
'080815LR'	'Famous'	8	'BFace'	17	1	14755	3.16894	0	'correct'	1	1	1	1	0
'080815LR'	'Famous'	8	'BFace'	17	2	17366	3.2397	0	'correct'	1	2	1	1	0
'080815LR'	'Famous'	8	'BFace'	17	3	9989	2.99952	0	'correct'	1	3	1	1	0
'080815LR'	'Famous'	8	'BFace'	17	1	12607	3.10061	0	'correct'	2	4	1	1	0
'080815LR'	'Famous'	8	'BFace'	17	2	12948	3.1122	0	'correct'	2	5	1	1	0
'080815LR'	'Famous'	8	'BFace'	17	3	12240	3.08778	0	'correct'	2	6	1	1	0
'080815LR'	'Famous'	8	'BFace'	17	1	15551	3.19176	0	'correct'	3	7	2	1	0
'080815LR'	'Famous'	8	'BFace'	17	2	18639	3.27042	0	'correct'	3	8	2	1	0
'080815LR'	'Famous'	8	'BFace'	17	3	NaN	#VALUE!	NaN	'NoResp'	3	9	2	1
'080815LR'	'Famous'	8	'BFace'	17	1	15297	3.18461	0	'correct'	4	10	2	1	0
'080815LR'	'Famous'	8	'BFace'	17	2	7817	2.89304	0	'correct'	4	11	2	1	0
'080815LR'	'Famous'	8	'BFace'	17	3	12749	3.10548	0	'correct'	4	12	2	1	0
'080815LR'	'Famous'	9	'BFace'	20	1	14358	3.15709	0	'correct'	1	1	1	1	0
'080815LR'	'Famous'	9	'BFace'	20	2	10095	3.00411	0	'correct'	1	2	1	1	0
'080815LR'	'Famous'	9	'BFace'	20	3	NaN	#VALUE!	NaN	'NoResp'	1	3	1	1
'080815LR'	'Famous'	9	'BFace'	20	1	10734	3.03076	0	'correct'	2	4	1	1	0
'080815LR'	'Famous'	9	'BFace'	20	2	22795	3.35784	0	'correct'	2	5	1	1	0
'080815LR'	'Famous'	9	'BFace'	20	3	12596	3.10023	0	'correct'	2	6	1	1	0
'080815LR'	'Famous'	9	'BFace'	20	1	NaN	#VALUE!	NaN	'NoResp'	3	7	2	1
'080815LR'	'Famous'	9	'BFace'	20	2	NaN	#VALUE!	NaN	'NoResp'	3	8	2	1
'080815LR'	'Famous'	9	'BFace'	20	3	17945	3.25394	0	'correct'	3	9	2	1	0
'080815LR'	'Famous'	9	'BFace'	20	1	9963	2.99839	0	'correct'	4	10	2	1	0
'080815LR'	'Famous'	9	'BFace'	20	2	17383	3.24012	0	'correct'	4	11	2	1	0
'080815LR'	'Famous'	9	'BFace'	20	3	15560	3.19201	0	'correct'	4	12	2	1	0
'080815LR'	'Famous'	10	'BFace'	16	1	20506	3.31188	0	'correct'	1	1	1	1	0
'080815LR'	'Famous'	10	'BFace'	16	2	19239	3.28418	0	'correct'	1	2	1	1	0
'080815LR'	'Famous'	10	'BFace'	16	3	24812	3.39466	0	'correct'	1	3	1	1	0
'080815LR'	'Famous'	10	'BFace'	16	1	16220	3.21005	0	'correct'	2	4	1	1	0
'080815LR'	'Famous'	10	'BFace'	16	2	18381	3.26437	0	'correct'	2	5	1	1	0
'080815LR'	'Famous'	10	'BFace'	16	3	12325	3.09079	0	'correct'	2	6	1	1	0
'080815LR'	'Famous'	10	'BFace'	16	1	19738	3.2953	0	'correct'	3	7	2	1	0
'080815LR'	'Famous'	10	'BFace'	16	2	13791	3.1396	0	'correct'	3	8	2	1	0
'080815LR'	'Famous'	10	'BFace'	16	3	16147	3.20809	0	'correct'	3	9	2	1	0
'080815LR'	'Famous'	10	'BFace'	16	1	21761	3.33768	0	'correct'	4	10	2	1	0
'080815LR'	'Famous'	10	'BFace'	16	2	13711	3.13707	0	'correct'	4	11	2	1	0
'080815LR'	'Famous'	10	'BFace'	16	3	NaN	#VALUE!	NaN	'NoResp'	4	12	2	1
'080815LR'	'Famous'	11	'BFace'	10	1	14094	3.14903	0	'correct'	1	1	1	1	0
'080815LR'	'Famous'	11	'BFace'	10	2	24090	3.38184	0	'correct'	1	2	1	1	0
'080815LR'	'Famous'	11	'BFace'	10	3	NaN	#VALUE!	NaN	'NoResp'	1	3	1	1
'080815LR'	'Famous'	11	'BFace'	10	1	17356	3.23945	0	'correct'	2	4	1	1	0
'080815LR'	'Famous'	11	'BFace'	10	2	18944	3.27747	0	'correct'	2	5	1	1	0
'080815LR'	'Famous'	11	'BFace'	10	3	20715	3.31628	0	'correct'	2	6	1	1	0
'080815LR'	'Famous'	11	'BFace'	10	1	22980	3.36135	0	'correct'	3	7	2	1	0
'080815LR'	'Famous'	11	'BFace'	10	2	NaN	#VALUE!	NaN	'NoResp'	3	8	2	1
'080815LR'	'Famous'	11	'BFace'	10	3	NaN	#VALUE!	NaN	'LateResp'	3	9	2	1
'080815LR'	'Famous'	11	'BFace'	10	1	31404	3.49698	0	'correct'	4	10	2	1	0
'080815LR'	'Famous'	11	'BFace'	10	2	19002	3.2788	0	'correct'	4	11	2	1	0
'080815LR'	'Famous'	11	'BFace'	10	3	NaN	#VALUE!	NaN	'NoResp'	4	12	2	1
'080815LR'	'Famous'	12	'BFace'	23	1	15132	3.1799	0	'correct'	1	1	1	1	0
'080815LR'	'Famous'	12	'BFace'	23	2	15579	3.19254	0	'correct'	1	2	1	1	0
'080815LR'	'Famous'	12	'BFace'	23	3	NaN	#VALUE!	NaN	'NoResp'	1	3	1	1
'080815LR'	'Famous'	12	'BFace'	23	1	13586	3.13309	0	'correct'	2	4	1	1	0
'080815LR'	'Famous'	12	'BFace'	23	2	29244	3.46604	0	'correct'	2	5	1	1	0
'080815LR'	'Famous'	12	'BFace'	23	3	NaN	#VALUE!	NaN	'NoResp'	2	6	1	1
'080815LR'	'Famous'	12	'BFace'	23	1	15862	3.20036	0	'correct'	3	7	2	1	0
'080815LR'	'Famous'	12	'BFace'	23	2	10825	3.03443	0	'correct'	3	8	2	1	0
'080815LR'	'Famous'	12	'BFace'	23	3	27785	3.44381	0	'correct'	3	9	2	1	0
'080815LR'	'Famous'	12	'BFace'	23	1	NaN	#VALUE!	NaN	'NoResp'	4	10	2	1
'080815LR'	'Famous'	12	'BFace'	23	2	33296	3.52239	0	'correct'	4	11	2	1	0
'080815LR'	'Famous'	12	'BFace'	23	3	15375	3.18682	0	'correct'	4	12	2	1	0
'080815LR'	'NF'	1	'BFace'	21	1	17098	3.23295	0	'correct'	1	1	1	1	0
'080815LR'	'NF'	1	'BFace'	21	2	17300	3.23805	0	'correct'	1	2	1	1	0
'080815LR'	'NF'	1	'BFace'	21	3	11588	3.06401	0	'correct'	1	3	1	1	0
'080815LR'	'NF'	1	'BFace'	21	1	17192	3.23533	0	'correct'	2	4	1	1	0
'080815LR'	'NF'	1	'BFace'	21	2	27875	3.44521	0	'correct'	2	5	1	1	0
'080815LR'	'NF'	1	'BFace'	21	3	14129	3.15011	0	'correct'	2	6	1	1	0
'080815LR'	'NF'	1	'BFace'	21	1	23412	3.36944	0	'correct'	3	7	2	1	0
'080815LR'	'NF'	1	'BFace'	21	2	NaN	#VALUE!	NaN	'NoResp'	3	8	2	1
'080815LR'	'NF'	1	'BFace'	21	3	11500	3.0607	0	'correct'	3	9	2	1	0
'080815LR'	'NF'	1	'BFace'	21	1	18617	3.26991	0	'correct'	4	10	2	1	0
'080815LR'	'NF'	1	'BFace'	21	2	NaN	#VALUE!	NaN	'NoResp'	4	11	2	1
'080815LR'	'NF'	1	'BFace'	21	3	30271	3.48103	0	'correct'	4	12	2	1	0
'080815LR'	'NF'	2	'BFace'	9	1	14224	3.15302	0	'correct'	1	1	1	1	0
'080815LR'	'NF'	2	'BFace'	9	2	15651	3.19454	0	'correct'	1	2	1	1	0
'080815LR'	'NF'	2	'BFace'	9	3	18478	3.26665	0	'correct'	1	3	1	1	0
'080815LR'	'NF'	2	'BFace'	9	1	15145	3.18027	0	'correct'	2	4	1	1	0
'080815LR'	'NF'	2	'BFace'	9	2	16262	3.21117	0	'correct'	2	5	1	1	0
'080815LR'	'NF'	2	'BFace'	9	3	22816	3.35824	0	'correct'	2	6	1	1	0
'080815LR'	'NF'	2	'BFace'	9	1	19331	3.28625	0	'correct'	3	7	2	1	0
'080815LR'	'NF'	2	'BFace'	9	2	18176	3.2595	0	'correct'	3	8	2	1	0
'080815LR'	'NF'	2	'BFace'	9	3	28330	3.45225	0	'correct'	3	9	2	1	0
'080815LR'	'NF'	2	'BFace'	9	1	19185	3.28296	0	'correct'	4	10	2	1	0
'080815LR'	'NF'	2	'BFace'	9	2	17361	3.23957	0	'correct'	4	11	2	1	0
'080815LR'	'NF'	2	'BFace'	9	3	18736	3.27268	NaN	'correct'	4	12	2	1
'080815LR'	'NF'	3	'BFace'	1	1	18629	3.27019	0	'correct'	1	1	1	1	0
'080815LR'	'NF'	3	'BFace'	1	2	11466	3.05941	0	'correct'	1	2	1	1	0
'080815LR'	'NF'	3	'BFace'	1	3	11357	3.05526	0	'correct'	1	3	1	1	0
'080815LR'	'NF'	3	'BFace'	1	1	27504	3.4394	0	'correct'	2	4	1	1	0
'080815LR'	'NF'	3	'BFace'	1	2	16628	3.22084	0	'correct'	2	5	1	1	0
'080815LR'	'NF'	3	'BFace'	1	3	23069	3.36303	0	'correct'	2	6	1	1	0
'080815LR'	'NF'	3	'BFace'	1	1	27431	3.43824	0	'correct'	3	7	2	1	0
'080815LR'	'NF'	3	'BFace'	1	2	11841	3.07339	0	'correct'	3	8	2	1	0
'080815LR'	'NF'	3	'BFace'	1	3	13215	3.12107	0	'correct'	3	9	2	1	0
'080815LR'	'NF'	3	'BFace'	1	1	20232	3.30604	0	'correct'	4	10	2	1	0
'080815LR'	'NF'	3	'BFace'	1	2	13741	3.13802	0	'correct'	4	11	2	1	0
'080815LR'	'NF'	3	'BFace'	1	3	10610	3.02572	0	'correct'	4	12	2	1	0
'080815LR'	'NF'	4	'BFace'	8	1	12963	3.11271	0	'correct'	1	1	1	1	0
'080815LR'	'NF'	4	'BFace'	8	2	10760	3.03181	0	'correct'	1	2	1	1	0
'080815LR'	'NF'	4	'BFace'	8	3	19764	3.29587	0	'correct'	1	3	1	1	0
'080815LR'	'NF'	4	'BFace'	8	1	26367	3.42106	0	'correct'	2	4	1	1	0
'080815LR'	'NF'	4	'BFace'	8	2	9867	2.99419	0	'correct'	2	5	1	1	0
'080815LR'	'NF'	4	'BFace'	8	3	16174	3.20882	0	'correct'	2	6	1	1	0
'080815LR'	'NF'	4	'BFace'	8	1	15957	3.20295	0	'correct'	3	7	2	1	0
'080815LR'	'NF'	4	'BFace'	8	2	NaN	#VALUE!	NaN	'NoResp'	3	8	2	1
'080815LR'	'NF'	4	'BFace'	8	3	21928	3.341	0	'correct'	3	9	2	1	0
'080815LR'	'NF'	4	'BFace'	8	1	16217	3.20997	0	'correct'	4	10	2	1	0
'080815LR'	'NF'	4	'BFace'	8	2	NaN	#VALUE!	NaN	'NoResp'	4	11	2	1
'080815LR'	'NF'	4	'BFace'	8	3	NaN	#VALUE!	NaN	'NoResp'	4	12	2	1
'080815LR'	'NF'	5	'BFace'	24	1	19271	3.2849	0	'correct'	1	1	1	1	0
'080815LR'	'NF'	5	'BFace'	24	2	10236	3.01013	0	'correct'	1	2	1	1	0
'080815LR'	'NF'	5	'BFace'	24	3	20709	3.31616	0	'correct'	1	3	1	1	0
'080815LR'	'NF'	5	'BFace'	24	1	18721	3.27233	0	'correct'	2	4	1	1	0
'080815LR'	'NF'	5	'BFace'	24	2	19607	3.29241	0	'correct'	2	5	1	1	0
'080815LR'	'NF'	5	'BFace'	24	3	21311	3.3286	0	'correct'	2	6	1	1	0
'080815LR'	'NF'	5	'BFace'	24	1	NaN	#VALUE!	NaN	'NoResp'	3	7	2	1
'080815LR'	'NF'	5	'BFace'	24	2	NaN	#VALUE!	NaN	'NoResp'	3	8	2	1
'080815LR'	'NF'	5	'BFace'	24	3	18626	3.27012	0	'correct'	3	9	2	1	0
'080815LR'	'NF'	5	'BFace'	24	1	14759	3.16906	0	'correct'	4	10	2	1	0
'080815LR'	'NF'	5	'BFace'	24	2	NaN	#VALUE!	NaN	'NoResp'	4	11	2	1
'080815LR'	'NF'	5	'BFace'	24	3	10466	3.01978	0	'correct'	4	12	2	1	0
'080815LR'	'NF'	6	'BFace'	7	1	11500	3.0607	0	'correct'	1	1	1	1	0
'080815LR'	'NF'	6	'BFace'	7	2	21481	3.33205	0	'correct'	1	2	1	1	0
'080815LR'	'NF'	6	'BFace'	7	3	12716	3.10435	0	'correct'	1	3	1	1	0
'080815LR'	'NF'	6	'BFace'	7	1	15821	3.19923	0	'correct'	2	4	1	1	0
'080815LR'	'NF'	6	'BFace'	7	2	14838	3.17138	0	'correct'	2	5	1	1	0
'080815LR'	'NF'	6	'BFace'	7	3	22120	3.34479	0	'correct'	2	6	1	1	0
'080815LR'	'NF'	6	'BFace'	7	1	12391	3.09311	0	'correct'	3	7	2	1	0
'080815LR'	'NF'	6	'BFace'	7	2	19131	3.28174	0	'correct'	3	8	2	1	0
'080815LR'	'NF'	6	'BFace'	7	3	NaN	#VALUE!	NaN	'NoResp'	3	9	2	1
'080815LR'	'NF'	6	'BFace'	7	1	19448	3.28887	0	'correct'	4	10	2	1	0
'080815LR'	'NF'	6	'BFace'	7	2	19491	3.28983	0	'correct'	4	11	2	1	0
'080815LR'	'NF'	6	'BFace'	7	3	13274	3.123	0	'correct'	4	12	2	1	0
'080815LR'	'NF'	7	'BFace'	22	1	12080	3.08207	0	'correct'	1	1	1	1	0
'080815LR'	'NF'	7	'BFace'	22	2	10357	3.01523	0	'correct'	1	2	1	1	0
'080815LR'	'NF'	7	'BFace'	22	3	28241	3.45088	0	'correct'	1	3	1	1	0
'080815LR'	'NF'	7	'BFace'	22	1	11585	3.0639	0	'correct'	2	4	1	1	0
'080815LR'	'NF'	7	'BFace'	22	2	6355	2.80312	0	'correct'	2	5	1	1	0
'080815LR'	'NF'	7	'BFace'	22	3	11713	3.06867	0	'correct'	2	6	1	1	0
'080815LR'	'NF'	7	'BFace'	22	1	31312	3.49571	0	'correct'	3	7	2	1	0
'080815LR'	'NF'	7	'BFace'	22	2	NaN	#VALUE!	NaN	'NoResp'	3	8	2	1
'080815LR'	'NF'	7	'BFace'	22	3	19032	3.27948	0	'correct'	3	9	2	1	0
'080815LR'	'NF'	7	'BFace'	22	1	10976	3.04044	0	'correct'	4	10	2	1	0
'080815LR'	'NF'	7	'BFace'	22	2	15523	3.19098	0	'correct'	4	11	2	1	0
'080815LR'	'NF'	7	'BFace'	22	3	15584	3.19268	0	'correct'	4	12	2	1	0
'080815LR'	'NF'	8	'BFace'	14	1	16527	3.21819	0	'correct'	1	1	1	1	0
'080815LR'	'NF'	8	'BFace'	14	2	12500	3.09691	0	'correct'	1	2	1	1	0
'080815LR'	'NF'	8	'BFace'	14	3	NaN	#VALUE!	NaN	'NoResp'	1	3	1	1
'080815LR'	'NF'	8	'BFace'	14	1	16428	3.21558	0	'correct'	2	4	1	1	0
'080815LR'	'NF'	8	'BFace'	14	2	NaN	#VALUE!	NaN	'LateResp'	2	5	1	1
'080815LR'	'NF'	8	'BFace'	14	3	24722	3.39308	0	'correct'	2	6	1	1	0
'080815LR'	'NF'	8	'BFace'	14	1	26147	3.41742	0	'correct'	3	7	2	1	0
'080815LR'	'NF'	8	'BFace'	14	2	16563	3.21914	0	'correct'	3	8	2	1	0
'080815LR'	'NF'	8	'BFace'	14	3	16482	3.21701	0	'correct'	3	9	2	1	0
'080815LR'	'NF'	8	'BFace'	14	1	22332	3.34893	0	'correct'	4	10	2	1	0
'080815LR'	'NF'	8	'BFace'	14	2	NaN	#VALUE!	NaN	'NoResp'	4	11	2	1
'080815LR'	'NF'	8	'BFace'	14	3	11491	3.06036	0	'correct'	4	12	2	1	0
'080815LR'	'NF'	9	'BFace'	3	1	12152	3.08465	0	'correct'	1	1	1	1	0
'080815LR'	'NF'	9	'BFace'	3	2	20770	3.31744	0	'correct'	1	2	1	1	0
'080815LR'	'NF'	9	'BFace'	3	3	19166	3.28253	0	'correct'	1	3	1	1	0
'080815LR'	'NF'	9	'BFace'	3	1	12365	3.09219	0	'correct'	2	4	1	1	0
'080815LR'	'NF'	9	'BFace'	3	2	17324	3.23865	0	'correct'	2	5	1	1	0
'080815LR'	'NF'	9	'BFace'	3	3	NaN	#VALUE!	NaN	'NoResp'	2	6	1	1
'080815LR'	'NF'	9	'BFace'	3	1	NaN	#VALUE!	NaN	'NoResp'	3	7	2	1
'080815LR'	'NF'	9	'BFace'	3	2	NaN	#VALUE!	NaN	'NoResp'	3	8	2	1
'080815LR'	'NF'	9	'BFace'	3	3	20554	3.3129	0	'correct'	3	9	2	1	0
'080815LR'	'NF'	9	'BFace'	3	1	NaN	#VALUE!	NaN	'NoResp'	4	10	2	1
'080815LR'	'NF'	9	'BFace'	3	2	5807	2.76395	0	'correct'	4	11	2	1	0
'080815LR'	'NF'	9	'BFace'	3	3	12835	3.1084	0	'correct'	4	12	2	1	0
'080815LR'	'NF'	10	'BFace'	5	1	14303	3.15543	0	'correct'	1	1	1	1	0
'080815LR'	'NF'	10	'BFace'	5	2	10827	3.03451	0	'correct'	1	2	1	1	0
'080815LR'	'NF'	10	'BFace'	5	3	8080	2.90741	0	'correct'	1	3	1	1	0
'080815LR'	'NF'	10	'BFace'	5	1	13996	3.146	0	'correct'	2	4	1	1	0
'080815LR'	'NF'	10	'BFace'	5	2	21741	3.33728	0	'correct'	2	5	1	1	0
'080815LR'	'NF'	10	'BFace'	5	3	NaN	#VALUE!	NaN	'NoResp'	2	6	1	1
'080815LR'	'NF'	10	'BFace'	5	1	27680	3.44217	0	'correct'	3	7	2	1	0
'080815LR'	'NF'	10	'BFace'	5	2	9969	2.99865	0	'correct'	3	8	2	1	0
'080815LR'	'NF'	10	'BFace'	5	3	14260	3.15412	0	'correct'	3	9	2	1	0
'080815LR'	'NF'	10	'BFace'	5	1	16656	3.22157	0	'correct'	4	10	2	1	0
'080815LR'	'NF'	10	'BFace'	5	2	NaN	#VALUE!	NaN	'NoResp'	4	11	2	1
'080815LR'	'NF'	10	'BFace'	5	3	28998	3.46237	0	'correct'	4	12	2	1	0
'080815LR'	'NF'	11	'BFace'	18	1	16442	3.21595	0	'correct'	1	1	1	1	0
'080815LR'	'NF'	11	'BFace'	18	2	21355	3.3295	0	'correct'	1	2	1	1	0
'080815LR'	'NF'	11	'BFace'	18	3	29449	3.46907	0	'correct'	1	3	1	1	0
'080815LR'	'NF'	11	'BFace'	18	1	19822	3.29715	0	'correct'	2	4	1	1	0
'080815LR'	'NF'	11	'BFace'	18	2	18485	3.26682	0	'correct'	2	5	1	1	0
'080815LR'	'NF'	11	'BFace'	18	3	12691	3.1035	0	'correct'	2	6	1	1	0
'080815LR'	'NF'	11	'BFace'	18	1	NaN	#VALUE!	NaN	'NoResp'	3	7	2	1
'080815LR'	'NF'	11	'BFace'	18	2	NaN	#VALUE!	NaN	'NoResp'	3	8	2	1
'080815LR'	'NF'	11	'BFace'	18	3	31547	3.49896	1	'correct'	3	9	2	1	0
'080815LR'	'NF'	11	'BFace'	18	1	18533	3.26795	0	'correct'	4	10	2	1	0
'080815LR'	'NF'	11	'BFace'	18	2	12328	3.09089	0	'correct'	4	11	2	1	0
'080815LR'	'NF'	11	'BFace'	18	3	NaN	#VALUE!	NaN	'NoResp'	4	12	2	1
'080815LR'	'NF'	12	'BFace'	6	1	13445	3.12856	0	'correct'	1	1	1	1	0
'080815LR'	'NF'	12	'BFace'	6	2	13106	3.11747	0	'correct'	1	2	1	1	0
'080815LR'	'NF'	12	'BFace'	6	3	13578	3.13284	0	'correct'	1	3	1	1	0
'080815LR'	'NF'	12	'BFace'	6	1	13440	3.1284	0	'correct'	2	4	1	1	0
'080815LR'	'NF'	12	'BFace'	6	2	19071	3.28037	0	'correct'	2	5	1	1	0
'080815LR'	'NF'	12	'BFace'	6	3	10791	3.03306	0	'correct'	2	6	1	1	0
'080815LR'	'NF'	12	'BFace'	6	1	NaN	#VALUE!	NaN	'NoResp'	3	7	2	1
'080815LR'	'NF'	12	'BFace'	6	2	NaN	#VALUE!	NaN	'NoResp'	3	8	2	1
'080815LR'	'NF'	12	'BFace'	6	3	16262	3.21117	0	'correct'	3	9	2	1	0
'080815LR'	'NF'	12	'BFace'	6	1	NaN	#VALUE!	NaN	'NoResp'	4	10	2	1
'080815LR'	'NF'	12	'BFace'	6	2	21848	3.33941	0	'correct'	4	11	2	1	0
'080815LR'	'NF'	12	'BFace'	6	3	NaN	#VALUE!	NaN	'NoResp'	4	12	2	1
'080815RM'	'Famous'	1	'BFace'	7	1	9580	2.98137	0	'correct'	1	1	1	1	0
'080815RM'	'Famous'	1	'BFace'	7	2	11005	3.04159	0	'correct'	1	2	1	1	0
'080815RM'	'Famous'	1	'BFace'	7	3	10459	3.01949	0	'correct'	1	3	1	1	0
'080815RM'	'Famous'	1	'BFace'	7	1	9313	2.96909	0	'correct'	2	4	1	1	0
'080815RM'	'Famous'	1	'BFace'	7	2	10476	3.0202	0	'correct'	2	5	1	1	0
'080815RM'	'Famous'	1	'BFace'	7	3	9012	2.95482	0	'correct'	2	6	1	1	0
'080815RM'	'Famous'	1	'BFace'	7	1	9296	2.9683	0	'correct'	3	7	2	1	0
'080815RM'	'Famous'	1	'BFace'	7	2	8645	2.93676	0	'correct'	3	8	2	1	0
'080815RM'	'Famous'	1	'BFace'	7	3	9309	2.9689	0	'correct'	3	9	2	1	0
'080815RM'	'Famous'	1	'BFace'	7	1	9673	2.98556	0	'correct'	4	10	2	1	0
'080815RM'	'Famous'	1	'BFace'	7	2	17091	3.23277	0	'correct'	4	11	2	1	0
'080815RM'	'Famous'	1	'BFace'	7	3	10002	3.00009	0	'correct'	4	12	2	1	0
'080815RM'	'Famous'	2	'BFace'	11	1	9389	2.97262	0	'correct'	1	1	1	1	0
'080815RM'	'Famous'	2	'BFace'	11	2	9734	2.98829	0	'correct'	1	2	1	1	0
'080815RM'	'Famous'	2	'BFace'	11	3	8993	2.9539	0	'correct'	1	3	1	1	0
'080815RM'	'Famous'	2	'BFace'	11	1	15120	3.17955	0	'correct'	2	4	1	1	1
'080815RM'	'Famous'	2	'BFace'	11	2	9846	2.99326	0	'correct'	2	5	1	1	0
'080815RM'	'Famous'	2	'BFace'	11	3	7811	2.89271	0	'correct'	2	6	1	1	0
'080815RM'	'Famous'	2	'BFace'	11	1	9376	2.97202	0	'correct'	3	7	2	1	0
'080815RM'	'Famous'	2	'BFace'	11	2	9449	2.97539	0	'correct'	3	8	2	1	0
'080815RM'	'Famous'	2	'BFace'	11	3	9700	2.98677	0	'correct'	3	9	2	1	0
'080815RM'	'Famous'	2	'BFace'	11	1	9128	2.96038	0	'correct'	4	10	2	1	0
'080815RM'	'Famous'	2	'BFace'	11	2	10316	3.01351	0	'correct'	4	11	2	1	0
'080815RM'	'Famous'	2	'BFace'	11	3	10603	3.02543	0	'correct'	4	12	2	1	0
'080815RM'	'Famous'	3	'BFace'	15	1	11095	3.04513	0	'correct'	1	1	1	1	0
'080815RM'	'Famous'	3	'BFace'	15	2	9317	2.96928	0	'correct'	1	2	1	1	0
'080815RM'	'Famous'	3	'BFace'	15	3	9094	2.95875	0	'correct'	1	3	1	1	0
'080815RM'	'Famous'	3	'BFace'	15	1	8614	2.9352	0	'correct'	2	4	1	1	0
'080815RM'	'Famous'	3	'BFace'	15	2	10043	3.00186	0	'correct'	2	5	1	1	0
'080815RM'	'Famous'	3	'BFace'	15	3	9209	2.96421	0	'correct'	2	6	1	1	0
'080815RM'	'Famous'	3	'BFace'	15	1	9351	2.97086	0	'correct'	3	7	2	1	0
'080815RM'	'Famous'	3	'BFace'	15	2	10499	3.02115	0	'correct'	3	8	2	1	0
'080815RM'	'Famous'	3	'BFace'	15	3	9772	2.98998	0	'correct'	3	9	2	1	0
'080815RM'	'Famous'	3	'BFace'	15	1	9488	2.97717	0	'correct'	4	10	2	1	0
'080815RM'	'Famous'	3	'BFace'	15	2	10711	3.02983	0	'correct'	4	11	2	1	0
'080815RM'	'Famous'	3	'BFace'	15	3	8971	2.95284	0	'correct'	4	12	2	1	0
'080815RM'	'Famous'	4	'BFace'	2	1	9505	2.97795	0	'correct'	1	1	1	1	0
'080815RM'	'Famous'	4	'BFace'	2	2	8267	2.91735	0	'correct'	1	2	1	1	0
'080815RM'	'Famous'	4	'BFace'	2	3	9960	2.99826	0	'correct'	1	3	1	1	0
'080815RM'	'Famous'	4	'BFace'	2	1	9317	2.96928	0	'correct'	2	4	1	1	0
'080815RM'	'Famous'	4	'BFace'	2	2	14024	3.14687	0	'correct'	2	5	1	1	1
'080815RM'	'Famous'	4	'BFace'	2	3	9560	2.98046	0	'correct'	2	6	1	1	0
'080815RM'	'Famous'	4	'BFace'	2	1	9462	2.97598	0	'correct'	3	7	2	1	0
'080815RM'	'Famous'	4	'BFace'	2	2	8964	2.9525	0	'correct'	3	8	2	1	0
'080815RM'	'Famous'	4	'BFace'	2	3	9840	2.993	0	'correct'	3	9	2	1	0
'080815RM'	'Famous'	4	'BFace'	2	1	11005	3.04159	0	'correct'	4	10	2	1	0
'080815RM'	'Famous'	4	'BFace'	2	2	9325	2.96965	0	'correct'	4	11	2	1	0
'080815RM'	'Famous'	4	'BFace'	2	3	11631	3.06562	0	'correct'	4	12	2	1	0
'080815RM'	'Famous'	5	'BFace'	22	1	10352	3.01502	0	'correct'	1	1	1	1	0
'080815RM'	'Famous'	5	'BFace'	22	2	9685	2.9861	0	'correct'	1	2	1	1	0
'080815RM'	'Famous'	5	'BFace'	22	3	9155	2.96166	0	'correct'	1	3	1	1	0
'080815RM'	'Famous'	5	'BFace'	22	1	9051	2.9567	0	'correct'	2	4	1	1	0
'080815RM'	'Famous'	5	'BFace'	22	2	10440	3.0187	0	'correct'	2	5	1	1	0
'080815RM'	'Famous'	5	'BFace'	22	3	9122	2.96009	0	'correct'	2	6	1	1	0
'080815RM'	'Famous'	5	'BFace'	22	1	9565	2.98068	0	'correct'	3	7	2	1	0
'080815RM'	'Famous'	5	'BFace'	22	2	9319	2.96937	0	'correct'	3	8	2	1	0
'080815RM'	'Famous'	5	'BFace'	22	3	9662	2.98507	0	'correct'	3	9	2	1	0
'080815RM'	'Famous'	5	'BFace'	22	1	10095	3.00411	0	'correct'	4	10	2	1	0
'080815RM'	'Famous'	5	'BFace'	22	2	9114	2.95971	0	'correct'	4	11	2	1	0
'080815RM'	'Famous'	5	'BFace'	22	3	11164	3.04782	0	'correct'	4	12	2	1	0
'080815RM'	'Famous'	6	'BFace'	17	1	11547	3.06247	0	'correct'	1	1	1	1	0
'080815RM'	'Famous'	6	'BFace'	17	2	10156	3.00672	0	'correct'	1	2	1	1	0
'080815RM'	'Famous'	6	'BFace'	17	3	9231	2.96525	0	'correct'	1	3	1	1	0
'080815RM'	'Famous'	6	'BFace'	17	1	9605	2.9825	0	'correct'	2	4	1	1	0
'080815RM'	'Famous'	6	'BFace'	17	2	10557	3.02354	0	'correct'	2	5	1	1	0
'080815RM'	'Famous'	6	'BFace'	17	3	8670	2.93802	0	'correct'	2	6	1	1	0
'080815RM'	'Famous'	6	'BFace'	17	1	9986	2.99939	0	'correct'	3	7	2	1	0
'080815RM'	'Famous'	6	'BFace'	17	2	10077	3.00333	0	'correct'	3	8	2	1	0
'080815RM'	'Famous'	6	'BFace'	17	3	10744	3.03117	0	'correct'	3	9	2	1	0
'080815RM'	'Famous'	6	'BFace'	17	1	11303	3.05319	0	'correct'	4	10	2	1	0
'080815RM'	'Famous'	6	'BFace'	17	2	10482	3.02044	0	'correct'	4	11	2	1	0
'080815RM'	'Famous'	6	'BFace'	17	3	9178	2.96275	0	'correct'	4	12	2	1	0
'080815RM'	'Famous'	7	'BFace'	20	1	10260	3.01115	0	'correct'	1	1	1	1	0
'080815RM'	'Famous'	7	'BFace'	20	2	10182	3.00783	0	'correct'	1	2	1	1	0
'080815RM'	'Famous'	7	'BFace'	20	3	9770	2.98989	0	'correct'	1	3	1	1	0
'080815RM'	'Famous'	7	'BFace'	20	1	8724	2.94072	0	'correct'	2	4	1	1	0
'080815RM'	'Famous'	7	'BFace'	20	2	8291	2.91861	0	'correct'	2	5	1	1	0
'080815RM'	'Famous'	7	'BFace'	20	3	9758	2.98936	0	'correct'	2	6	1	1	0
'080815RM'	'Famous'	7	'BFace'	20	1	9388	2.97257	0	'correct'	3	7	2	1	0
'080815RM'	'Famous'	7	'BFace'	20	2	9759	2.98941	0	'correct'	3	8	2	1	0
'080815RM'	'Famous'	7	'BFace'	20	3	11486	3.06017	0	'correct'	3	9	2	1	0
'080815RM'	'Famous'	7	'BFace'	20	1	9359	2.97123	0	'correct'	4	10	2	1	0
'080815RM'	'Famous'	7	'BFace'	20	2	9142	2.96104	0	'correct'	4	11	2	1	0
'080815RM'	'Famous'	7	'BFace'	20	3	9187	2.96317	0	'correct'	4	12	2	1	0
'080815RM'	'Famous'	8	'BFace'	12	1	10444	3.01887	0	'correct'	1	1	1	1	0
'080815RM'	'Famous'	8	'BFace'	12	2	9234	2.96539	0	'correct'	1	2	1	1	0
'080815RM'	'Famous'	8	'BFace'	12	3	8959	2.95226	0	'correct'	1	3	1	1	0
'080815RM'	'Famous'	8	'BFace'	12	1	9663	2.98511	0	'correct'	2	4	1	1	0
'080815RM'	'Famous'	8	'BFace'	12	2	11263	3.05165	0	'correct'	2	5	1	1	0
'080815RM'	'Famous'	8	'BFace'	12	3	10773	3.03234	0	'correct'	2	6	1	1	0
'080815RM'	'Famous'	8	'BFace'	12	1	11035	3.04277	0	'correct'	3	7	2	1	0
'080815RM'	'Famous'	8	'BFace'	12	2	7446	2.87192	0	'correct'	3	8	2	1	0
'080815RM'	'Famous'	8	'BFace'	12	3	8764	2.9427	0	'correct'	3	9	2	1	0
'080815RM'	'Famous'	8	'BFace'	12	1	9018	2.95511	0	'correct'	4	10	2	1	0
'080815RM'	'Famous'	8	'BFace'	12	2	19875	3.29831	0	'correct'	4	11	2	1	0
'080815RM'	'Famous'	8	'BFace'	12	3	10406	3.01728	0	'correct'	4	12	2	1	0
'080815RM'	'Famous'	9	'BFace'	18	1	10001	3.00004	0	'correct'	1	1	1	1	0
'080815RM'	'Famous'	9	'BFace'	18	2	9502	2.97782	0	'correct'	1	2	1	1	0
'080815RM'	'Famous'	9	'BFace'	18	3	9458	2.9758	0	'correct'	1	3	1	1	0
'080815RM'	'Famous'	9	'BFace'	18	1	8840	2.94645	0	'correct'	2	4	1	1	0
'080815RM'	'Famous'	9	'BFace'	18	2	10351	3.01498	0	'correct'	2	5	1	1	0
'080815RM'	'Famous'	9	'BFace'	18	3	9572	2.981	0	'correct'	2	6	1	1	0
'080815RM'	'Famous'	9	'BFace'	18	1	9692	2.98641	0	'correct'	3	7	2	1	0
'080815RM'	'Famous'	9	'BFace'	18	2	9755	2.98923	0	'correct'	3	8	2	1	0
'080815RM'	'Famous'	9	'BFace'	18	3	15333	3.18563	0	'correct'	3	9	2	1	0
'080815RM'	'Famous'	9	'BFace'	18	1	10178	3.00766	0	'correct'	4	10	2	1	0
'080815RM'	'Famous'	9	'BFace'	18	2	9675	2.98565	0	'correct'	4	11	2	1	0
'080815RM'	'Famous'	9	'BFace'	18	3	9582	2.98146	0	'correct'	4	12	2	1	0
'080815RM'	'Famous'	10	'BFace'	23	1	10327	3.01397	0	'correct'	1	1	1	1	0
'080815RM'	'Famous'	10	'BFace'	23	2	8952	2.95192	0	'correct'	1	2	1	1	0
'080815RM'	'Famous'	10	'BFace'	23	3	8953	2.95197	0	'correct'	1	3	1	1	0
'080815RM'	'Famous'	10	'BFace'	23	1	8927	2.95071	0	'correct'	2	4	1	1	0
'080815RM'	'Famous'	10	'BFace'	23	2	10147	3.00634	0	'correct'	2	5	1	1	0
'080815RM'	'Famous'	10	'BFace'	23	3	10818	3.03415	0	'correct'	2	6	1	1	0
'080815RM'	'Famous'	10	'BFace'	23	1	9222	2.96483	0	'correct'	3	7	2	1	0
'080815RM'	'Famous'	10	'BFace'	23	2	7083	2.85022	0	'correct'	3	8	2	1	0
'080815RM'	'Famous'	10	'BFace'	23	3	16851	3.22663	0	'correct'	3	9	2	1	0
'080815RM'	'Famous'	10	'BFace'	23	1	10840	3.03503	0	'correct'	4	10	2	1	0
'080815RM'	'Famous'	10	'BFace'	23	2	13676	3.13596	0	'correct'	4	11	2	1	0
'080815RM'	'Famous'	10	'BFace'	23	3	15215	3.18227	0	'correct'	4	12	2	1	0
'080815RM'	'Famous'	11	'BFace'	21	1	14712	3.16767	0	'correct'	1	1	1	1	1
'080815RM'	'Famous'	11	'BFace'	21	2	9150	2.96142	0	'correct'	1	2	1	1	0
'080815RM'	'Famous'	11	'BFace'	21	3	8532	2.93105	0	'correct'	1	3	1	1	0
'080815RM'	'Famous'	11	'BFace'	21	1	9641	2.98412	0	'correct'	2	4	1	1	0
'080815RM'	'Famous'	11	'BFace'	21	2	9244	2.96586	0	'correct'	2	5	1	1	0
'080815RM'	'Famous'	11	'BFace'	21	3	8686	2.93882	0	'correct'	2	6	1	1	0
'080815RM'	'Famous'	11	'BFace'	21	1	9242	2.96577	0	'correct'	3	7	2	1	0
'080815RM'	'Famous'	11	'BFace'	21	2	8857	2.94729	0	'correct'	3	8	2	1	0
'080815RM'	'Famous'	11	'BFace'	21	3	10343	3.01465	0	'correct'	3	9	2	1	0
'080815RM'	'Famous'	11	'BFace'	21	1	9139	2.9609	0	'correct'	4	10	2	1	0
'080815RM'	'Famous'	11	'BFace'	21	2	9896	2.99546	0	'correct'	4	11	2	1	0
'080815RM'	'Famous'	11	'BFace'	21	3	10023	3.001	0	'correct'	4	12	2	1	0
'080815RM'	'Famous'	12	'BFace'	3	1	9841	2.99304	0	'correct'	1	1	1	1	0
'080815RM'	'Famous'	12	'BFace'	3	2	10315	3.01347	0	'correct'	1	2	1	1	0
'080815RM'	'Famous'	12	'BFace'	3	3	9965	2.99848	0	'correct'	1	3	1	1	0
'080815RM'	'Famous'	12	'BFace'	3	1	9519	2.97859	0	'correct'	2	4	1	1	0
'080815RM'	'Famous'	12	'BFace'	3	2	9450	2.97543	0	'correct'	2	5	1	1	0
'080815RM'	'Famous'	12	'BFace'	3	3	12340	3.09132	0	'correct'	2	6	1	1	0
'080815RM'	'Famous'	12	'BFace'	3	1	9241	2.96572	0	'correct'	3	7	2	1	0
'080815RM'	'Famous'	12	'BFace'	3	2	12747	3.10541	0	'correct'	3	8	2	1	0
'080815RM'	'Famous'	12	'BFace'	3	3	9863	2.99401	0	'correct'	3	9	2	1	0
'080815RM'	'Famous'	12	'BFace'	3	1	9015	2.95497	0	'correct'	4	10	2	1	0
'080815RM'	'Famous'	12	'BFace'	3	2	9862	2.99396	0	'correct'	4	11	2	1	0
'080815RM'	'Famous'	12	'BFace'	3	3	10842	3.03511	0	'correct'	4	12	2	1	0
'080815RM'	'NF'	1	'BFace'	13	1	9336	2.97016	0	'correct'	1	1	1	1	0
'080815RM'	'NF'	1	'BFace'	13	2	11180	3.04844	0	'correct'	1	2	1	1	0
'080815RM'	'NF'	1	'BFace'	13	3	9389	2.97262	0	'correct'	1	3	1	1	0
'080815RM'	'NF'	1	'BFace'	13	1	9614	2.9829	0	'correct'	2	4	1	1	0
'080815RM'	'NF'	1	'BFace'	13	2	10933	3.03874	0	'correct'	2	5	1	1	0
'080815RM'	'NF'	1	'BFace'	13	3	9958	2.99817	0	'correct'	2	6	1	1	0
'080815RM'	'NF'	1	'BFace'	13	1	9085	2.95832	0	'correct'	3	7	2	1	0
'080815RM'	'NF'	1	'BFace'	13	2	9100	2.95904	0	'correct'	3	8	2	1	0
'080815RM'	'NF'	1	'BFace'	13	3	8654	2.93722	0	'correct'	3	9	2	1	0
'080815RM'	'NF'	1	'BFace'	13	1	9102	2.95914	0	'correct'	4	10	2	1	0
'080815RM'	'NF'	1	'BFace'	13	2	10320	3.01368	0	'correct'	4	11	2	1	0
'080815RM'	'NF'	1	'BFace'	13	3	10171	3.00736	0	'correct'	4	12	2	1	0
'080815RM'	'NF'	2	'BFace'	1	1	13719	3.13732	0	'correct'	1	1	1	1	0
'080815RM'	'NF'	2	'BFace'	1	2	8867	2.94778	0	'correct'	1	2	1	1	0
'080815RM'	'NF'	2	'BFace'	1	3	11270	3.05192	0	'correct'	1	3	1	1	0
'080815RM'	'NF'	2	'BFace'	1	1	15036	3.17713	0	'correct'	2	4	1	1	1
'080815RM'	'NF'	2	'BFace'	1	2	13437	3.1283	0	'correct'	2	5	1	1	0
'080815RM'	'NF'	2	'BFace'	1	3	10509	3.02156	0	'correct'	2	6	1	1	0
'080815RM'	'NF'	2	'BFace'	1	1	12152	3.08465	0	'correct'	3	7	2	1	0
'080815RM'	'NF'	2	'BFace'	1	2	8886	2.94871	0	'correct'	3	8	2	1	0
'080815RM'	'NF'	2	'BFace'	1	3	10538	3.02276	0	'correct'	3	9	2	1	0
'080815RM'	'NF'	2	'BFace'	1	1	9649	2.98448	0	'correct'	4	10	2	1	0
'080815RM'	'NF'	2	'BFace'	1	2	12375	3.09255	0	'correct'	4	11	2	1	0
'080815RM'	'NF'	2	'BFace'	1	3	10009	3.00039	0	'correct'	4	12	2	1	0
'080815RM'	'NF'	3	'BFace'	19	1	9681	2.98592	0	'correct'	1	1	1	1	0
'080815RM'	'NF'	3	'BFace'	19	2	11033	3.04269	0	'correct'	1	2	1	1	0
'080815RM'	'NF'	3	'BFace'	19	3	15863	3.20039	1	'correct'	1	3	1	1	1
'080815RM'	'NF'	3	'BFace'	19	1	9135	2.96071	0	'correct'	2	4	1	1	0
'080815RM'	'NF'	3	'BFace'	19	2	9569	2.98087	0	'correct'	2	5	1	1	0
'080815RM'	'NF'	3	'BFace'	19	3	11745	3.06985	0	'correct'	2	6	1	1	0
'080815RM'	'NF'	3	'BFace'	19	1	8941	2.95139	0	'correct'	3	7	2	1	0
'080815RM'	'NF'	3	'BFace'	19	2	10262	3.01123	0	'correct'	3	8	2	1	0
'080815RM'	'NF'	3	'BFace'	19	3	8955	2.95207	0	'correct'	3	9	2	1	0
'080815RM'	'NF'	3	'BFace'	19	1	8890	2.9489	0	'correct'	4	10	2	1	0
'080815RM'	'NF'	3	'BFace'	19	2	12734	3.10496	0	'correct'	4	11	2	1	0
'080815RM'	'NF'	3	'BFace'	19	3	11540	3.06221	0	'correct'	4	12	2	1	0
'080815RM'	'NF'	4	'BFace'	6	1	10038	3.00165	0	'correct'	1	1	1	1	0
'080815RM'	'NF'	4	'BFace'	6	2	9529	2.97905	0	'correct'	1	2	1	1	0
'080815RM'	'NF'	4	'BFace'	6	3	9374	2.97192	0	'correct'	1	3	1	1	0
'080815RM'	'NF'	4	'BFace'	6	1	10970	3.04021	0	'correct'	2	4	1	1	0
'080815RM'	'NF'	4	'BFace'	6	2	11342	3.05469	0	'correct'	2	5	1	1	0
'080815RM'	'NF'	4	'BFace'	6	3	10038	3.00165	0	'correct'	2	6	1	1	0
'080815RM'	'NF'	4	'BFace'	6	1	11841	3.07339	0	'correct'	3	7	2	1	0
'080815RM'	'NF'	4	'BFace'	6	2	13730	3.13767	0	'correct'	3	8	2	1	0
'080815RM'	'NF'	4	'BFace'	6	3	13566	3.13245	0	'correct'	3	9	2	1	0
'080815RM'	'NF'	4	'BFace'	6	1	9233	2.96534	0	'correct'	4	10	2	1	0
'080815RM'	'NF'	4	'BFace'	6	2	11512	3.06115	0	'correct'	4	11	2	1	0
'080815RM'	'NF'	4	'BFace'	6	3	10891	3.03707	0	'correct'	4	12	2	1
'080815RM'	'NF'	5	'BFace'	9	1	9309	2.9689	0	'correct'	1	1	1	1	0
'080815RM'	'NF'	5	'BFace'	9	2	10266	3.0114	0	'correct'	1	2	1	1	0
'080815RM'	'NF'	5	'BFace'	9	3	9378	2.97211	0	'correct'	1	3	1	1	0
'080815RM'	'NF'	5	'BFace'	9	1	9331	2.96993	0	'correct'	2	4	1	1	0
'080815RM'	'NF'	5	'BFace'	9	2	9134	2.96066	0	'correct'	2	5	1	1	0
'080815RM'	'NF'	5	'BFace'	9	3	11363	3.05549	0	'correct'	2	6	1	1	0
'080815RM'	'NF'	5	'BFace'	9	1	8892	2.949	0	'correct'	3	7	2	1	0
'080815RM'	'NF'	5	'BFace'	9	2	10069	3.00299	0	'correct'	3	8	2	1	0
'080815RM'	'NF'	5	'BFace'	9	3	12261	3.08853	0	'correct'	3	9	2	1	0
'080815RM'	'NF'	5	'BFace'	9	1	9782	2.99043	0	'correct'	4	10	2	1	0
'080815RM'	'NF'	5	'BFace'	9	2	9284	2.96774	0	'correct'	4	11	2	1	0
'080815RM'	'NF'	5	'BFace'	9	3	9845	2.99322	0	'correct'	4	12	2	1	0
'080815RM'	'NF'	6	'BFace'	14	1	11200	3.04922	0	'correct'	1	1	1	1	0
'080815RM'	'NF'	6	'BFace'	14	2	9247	2.966	0	'correct'	1	2	1	1	0
'080815RM'	'NF'	6	'BFace'	14	3	9493	2.9774	0	'correct'	1	3	1	1	0
'080815RM'	'NF'	6	'BFace'	14	1	9699	2.98673	0	'correct'	2	4	1	1	0
'080815RM'	'NF'	6	'BFace'	14	2	9744	2.98874	0	'correct'	2	5	1	1	0
'080815RM'	'NF'	6	'BFace'	14	3	7815	2.89293	0	'correct'	2	6	1	1	0
'080815RM'	'NF'	6	'BFace'	14	1	9955	2.99804	0	'correct'	3	7	2	1	0
'080815RM'	'NF'	6	'BFace'	14	2	8657	2.93737	0	'correct'	3	8	2	1	0
'080815RM'	'NF'	6	'BFace'	14	3	10800	3.03342	0	'correct'	3	9	2	1	0
'080815RM'	'NF'	6	'BFace'	14	1	14572	3.16352	0	'correct'	4	10	2	1	0
'080815RM'	'NF'	6	'BFace'	14	2	11059	3.04372	0	'correct'	4	11	2	1	0
'080815RM'	'NF'	6	'BFace'	14	3	11184	3.0486	0	'correct'	4	12	2	1	0
'080815RM'	'NF'	7	'BFace'	24	1	10038	3.00165	0	'correct'	1	1	1	1	0
'080815RM'	'NF'	7	'BFace'	24	2	10126	3.00544	0	'correct'	1	2	1	1	0
'080815RM'	'NF'	7	'BFace'	24	3	10207	3.0089	0	'correct'	1	3	1	1	0
'080815RM'	'NF'	7	'BFace'	24	1	10861	3.03587	0	'correct'	2	4	1	1	0
'080815RM'	'NF'	7	'BFace'	24	2	9293	2.96816	0	'correct'	2	5	1	1	0
'080815RM'	'NF'	7	'BFace'	24	3	9275	2.96731	0	'correct'	2	6	1	1	0
'080815RM'	'NF'	7	'BFace'	24	1	8818	2.94537	0	'correct'	3	7	2	1	0
'080815RM'	'NF'	7	'BFace'	24	2	15227	3.18261	0	'correct'	3	8	2	1	0
'080815RM'	'NF'	7	'BFace'	24	3	10664	3.02792	0	'correct'	3	9	2	1	0
'080815RM'	'NF'	7	'BFace'	24	1	10574	3.02424	0	'correct'	4	10	2	1	0
'080815RM'	'NF'	7	'BFace'	24	2	9906	2.9959	0	'correct'	4	11	2	1	0
'080815RM'	'NF'	7	'BFace'	24	3	9394	2.97285	0	'correct'	4	12	2	1	0
'080815RM'	'NF'	8	'BFace'	5	1	10282	3.01208	0	'correct'	1	1	1	1	0
'080815RM'	'NF'	8	'BFace'	5	2	9961	2.9983	0	'correct'	1	2	1	1	0
'080815RM'	'NF'	8	'BFace'	5	3	9356	2.97109	0	'correct'	1	3	1	1	0
'080815RM'	'NF'	8	'BFace'	5	1	8925	2.95061	0	'correct'	2	4	1	1	0
'080815RM'	'NF'	8	'BFace'	5	2	9940	2.99739	0	'correct'	2	5	1	1	0
'080815RM'	'NF'	8	'BFace'	5	3	9674	2.98561	0	'correct'	2	6	1	1	0
'080815RM'	'NF'	8	'BFace'	5	1	10626	3.02637	0	'correct'	3	7	2	1	0
'080815RM'	'NF'	8	'BFace'	5	2	10293	3.01254	0	'correct'	3	8	2	1	0
'080815RM'	'NF'	8	'BFace'	5	3	7376	2.86782	0	'correct'	3	9	2	1	0
'080815RM'	'NF'	8	'BFace'	5	1	9927	2.99682	0	'correct'	4	10	2	1	0
'080815RM'	'NF'	8	'BFace'	5	2	11182	3.04852	0	'correct'	4	11	2	1	0
'080815RM'	'NF'	8	'BFace'	5	3	12050	3.08099	0	'correct'	4	12	2	1	0
'080815RM'	'NF'	9	'BFace'	4	1	12096	3.08264	0	'correct'	1	1	1	1	0
'080815RM'	'NF'	9	'BFace'	4	2	8079	2.90736	0	'correct'	1	2	1	1	0
'080815RM'	'NF'	9	'BFace'	4	3	10183	3.00788	0	'correct'	1	3	1	1	0
'080815RM'	'NF'	9	'BFace'	4	1	9465	2.97612	0	'correct'	2	4	1	1	0
'080815RM'	'NF'	9	'BFace'	4	2	10563	3.02379	0	'correct'	2	5	1	1	0
'080815RM'	'NF'	9	'BFace'	4	3	6988	2.84435	0	'correct'	2	6	1	1	0
'080815RM'	'NF'	9	'BFace'	4	1	9315	2.96918	0	'correct'	3	7	2	1	0
'080815RM'	'NF'	9	'BFace'	4	2	5830	2.76567	0	'correct'	3	8	2	1	0
'080815RM'	'NF'	9	'BFace'	4	3	10069	3.00299	0	'correct'	3	9	2	1	0
'080815RM'	'NF'	9	'BFace'	4	1	9181	2.96289	0	'correct'	4	10	2	1	0
'080815RM'	'NF'	9	'BFace'	4	2	9805	2.99145	0	'correct'	4	11	2	1	0
'080815RM'	'NF'	9	'BFace'	4	3	9419	2.974	0	'correct'	4	12	2	1	0
'080815RM'	'NF'	10	'BFace'	8	1	9768	2.98981	0	'correct'	1	1	1	1	0
'080815RM'	'NF'	10	'BFace'	8	2	11155	3.04747	0	'correct'	1	2	1	1	0
'080815RM'	'NF'	10	'BFace'	8	3	12355	3.09184	0	'correct'	1	3	1	1	0
'080815RM'	'NF'	10	'BFace'	8	1	9581	2.98141	0	'correct'	2	4	1	1	0
'080815RM'	'NF'	10	'BFace'	8	2	9965	2.99848	0	'correct'	2	5	1	1	0
'080815RM'	'NF'	10	'BFace'	8	3	10654	3.02751	0	'correct'	2	6	1	1	0
'080815RM'	'NF'	10	'BFace'	8	1	12011	3.07958	0	'correct'	3	7	2	1	0
'080815RM'	'NF'	10	'BFace'	8	2	12683	3.10322	0	'correct'	3	8	2	1	0
'080815RM'	'NF'	10	'BFace'	8	3	13391	3.12681	0	'correct'	3	9	2	1	0
'080815RM'	'NF'	10	'BFace'	8	1	11749	3.07	0	'correct'	4	10	2	1	0
'080815RM'	'NF'	10	'BFace'	8	2	12596	3.10023	0	'correct'	4	11	2	1	0
'080815RM'	'NF'	10	'BFace'	8	3	9910	2.99607	0	'correct'	4	12	2	1	0
'080815RM'	'NF'	11	'BFace'	10	1	10167	3.00719	0	'correct'	1	1	1	1	0
'080815RM'	'NF'	11	'BFace'	10	2	9377	2.97206	0	'correct'	1	2	1	1	0
'080815RM'	'NF'	11	'BFace'	10	3	9770	2.98989	0	'correct'	1	3	1	1	0
'080815RM'	'NF'	11	'BFace'	10	1	9026	2.9555	0	'correct'	2	4	1	1	0
'080815RM'	'NF'	11	'BFace'	10	2	9524	2.97882	0	'correct'	2	5	1	1	0
'080815RM'	'NF'	11	'BFace'	10	3	15889	3.2011	0	'correct'	2	6	1	1	1
'080815RM'	'NF'	11	'BFace'	10	1	9171	2.96242	0	'correct'	3	7	2	1	0
'080815RM'	'NF'	11	'BFace'	10	2	9208	2.96417	0	'correct'	3	8	2	1	0
'080815RM'	'NF'	11	'BFace'	10	3	17296	3.23795	0	'correct'	3	9	2	1	0
'080815RM'	'NF'	11	'BFace'	10	1	9563	2.98059	0	'correct'	4	10	2	1	0
'080815RM'	'NF'	11	'BFace'	10	2	10253	3.01085	0	'correct'	4	11	2	1	0
'080815RM'	'NF'	11	'BFace'	10	3	17122	3.23355	0	'correct'	4	12	2	1	0
'080815RM'	'NF'	12	'BFace'	16	1	10001	3.00004	0	'correct'	1	1	1	1	0
'080815RM'	'NF'	12	'BFace'	16	2	10012	3.00052	0	'correct'	1	2	1	1	0
'080815RM'	'NF'	12	'BFace'	16	3	11565	3.06315	0	'correct'	1	3	1	1	0
'080815RM'	'NF'	12	'BFace'	16	1	9963	2.99839	0	'correct'	2	4	1	1	0
'080815RM'	'NF'	12	'BFace'	16	2	9723	2.9878	0	'correct'	2	5	1	1	0
'080815RM'	'NF'	12	'BFace'	16	3	12489	3.09653	0	'correct'	2	6	1	1	0
'080815RM'	'NF'	12	'BFace'	16	1	10355	3.01515	0	'correct'	3	7	2	1	0
'080815RM'	'NF'	12	'BFace'	16	2	9635	2.98385	0	'correct'	3	8	2	1	0
'080815RM'	'NF'	12	'BFace'	16	3	10612	3.0258	0	'correct'	3	9	2	1	0
'080815RM'	'NF'	12	'BFace'	16	1	7059	2.84874	0	'correct'	4	10	2	1	0
'080815RM'	'NF'	12	'BFace'	16	2	9855	2.99366	0	'correct'	4	11	2	1	0
'080815RM'	'NF'	12	'BFace'	16	3	10164	3.00706	0	'correct'	4	12	2	1	0
'080815TN'	'Famous'	1	'BFace'	7	1	8826	2.94576	0	'correct'	1	1	1	1	0
'080815TN'	'Famous'	1	'BFace'	7	2	10294	3.01258	0	'correct'	1	2	1	1	0
'080815TN'	'Famous'	1	'BFace'	7	3	9611	2.98277	0	'correct'	1	3	1	1	0
'080815TN'	'Famous'	1	'BFace'	7	1	10218	3.00937	0	'correct'	2	4	1	1	0
'080815TN'	'Famous'	1	'BFace'	7	2	10347	3.01481	0	'correct'	2	5	1	1	0
'080815TN'	'Famous'	1	'BFace'	7	3	8334	2.92085	0	'correct'	2	6	1	1	0
'080815TN'	'Famous'	1	'BFace'	7	1	8835	2.94621	0	'correct'	3	7	2	1	0
'080815TN'	'Famous'	1	'BFace'	7	2	10104	3.00449	0	'correct'	3	8	2	1	0
'080815TN'	'Famous'	1	'BFace'	7	3	6796	2.83225	0	'correct'	3	9	2	1	0
'080815TN'	'Famous'	1	'BFace'	7	1	8435	2.92609	0	'correct'	4	10	2	1	0
'080815TN'	'Famous'	1	'BFace'	7	2	15035	3.1771	0	'correct'	4	11	2	1	0
'080815TN'	'Famous'	1	'BFace'	7	3	7844	2.89454	0	'correct'	4	12	2	1	0
'080815TN'	'Famous'	2	'BFace'	17	1	11350	3.055	0	'correct'	1	1	1	1	0
'080815TN'	'Famous'	2	'BFace'	17	2	9980	2.99913	0	'correct'	1	2	1	1	0
'080815TN'	'Famous'	2	'BFace'	17	3	8392	2.92387	0	'correct'	1	3	1	1	0
'080815TN'	'Famous'	2	'BFace'	17	1	11008	3.04171	0	'correct'	2	4	1	1	0
'080815TN'	'Famous'	2	'BFace'	17	2	10465	3.01974	0	'correct'	2	5	1	1	0
'080815TN'	'Famous'	2	'BFace'	17	3	9251	2.96619	0	'correct'	2	6	1	1	0
'080815TN'	'Famous'	2	'BFace'	17	1	6910	2.83948	0	'correct'	3	7	2	1	0
'080815TN'	'Famous'	2	'BFace'	17	2	9519	2.97859	0	'correct'	3	8	2	1	0
'080815TN'	'Famous'	2	'BFace'	17	3	6409	2.80679	0	'correct'	3	9	2	1	0
'080815TN'	'Famous'	2	'BFace'	17	1	6147	2.78866	0	'correct'	4	10	2	1	0
'080815TN'	'Famous'	2	'BFace'	17	2	8534	2.93115	0	'correct'	4	11	2	1	0
'080815TN'	'Famous'	2	'BFace'	17	3	10431	3.01833	0	'correct'	4	12	2	1	0
'080815TN'	'Famous'	3	'BFace'	6	1	10245	3.01051	0	'correct'	1	1	1	1	0
'080815TN'	'Famous'	3	'BFace'	6	2	9413	2.97373	0	'correct'	1	2	1	1	0
'080815TN'	'Famous'	3	'BFace'	6	3	8503	2.92957	0	'correct'	1	3	1	1	0
'080815TN'	'Famous'	3	'BFace'	6	1	9831	2.9926	0	'correct'	2	4	1	1	0
'080815TN'	'Famous'	3	'BFace'	6	2	12759	3.10582	0	'correct'	2	5	1	1	0
'080815TN'	'Famous'	3	'BFace'	6	3	8033	2.90488	0	'correct'	2	6	1	1	0
'080815TN'	'Famous'	3	'BFace'	6	1	9463	2.97603	0	'correct'	3	7	2	1	0
'080815TN'	'Famous'	3	'BFace'	6	2	9493	2.9774	0	'correct'	3	8	2	1	0
'080815TN'	'Famous'	3	'BFace'	6	3	6506	2.81331	0	'correct'	3	9	2	1	0
'080815TN'	'Famous'	3	'BFace'	6	1	8307	2.91944	0	'correct'	4	10	2	1	0
'080815TN'	'Famous'	3	'BFace'	6	2	8378	2.92314	0	'correct'	4	11	2	1	0
'080815TN'	'Famous'	3	'BFace'	6	3	8897	2.94924	0	'correct'	4	12	2	1	0
'080815TN'	'Famous'	4	'BFace'	4	1	9713	2.98735	0	'correct'	1	1	1	1	0
'080815TN'	'Famous'	4	'BFace'	4	2	10914	3.03798	0	'correct'	1	2	1	1	0
'080815TN'	'Famous'	4	'BFace'	4	3	15149	3.18038	0	'correct'	1	3	1	1	1
'080815TN'	'Famous'	4	'BFace'	4	1	9878	2.99467	0	'correct'	2	4	1	1	0
'080815TN'	'Famous'	4	'BFace'	4	2	7855	2.89515	0	'correct'	2	5	1	1	0
'080815TN'	'Famous'	4	'BFace'	4	3	9650	2.98453	0	'correct'	2	6	1	1	0
'080815TN'	'Famous'	4	'BFace'	4	1	10212	3.00911	0	'correct'	3	7	2	1	0
'080815TN'	'Famous'	4	'BFace'	4	2	9755	2.98923	0	'correct'	3	8	2	1	0
'080815TN'	'Famous'	4	'BFace'	4	3	7380	2.86806	0	'correct'	3	9	2	1	0
'080815TN'	'Famous'	4	'BFace'	4	1	8249	2.9164	0	'correct'	4	10	2	1	0
'080815TN'	'Famous'	4	'BFace'	4	2	9445	2.9752	0	'correct'	4	11	2	1	0
'080815TN'	'Famous'	4	'BFace'	4	3	9093	2.95871	0	'correct'	4	12	2	1	0
'080815TN'	'Famous'	5	'BFace'	16	1	5478	2.73862	0	'correct'	1	1	1	1	0
'080815TN'	'Famous'	5	'BFace'	16	2	14901	3.17322	0	'correct'	1	2	1	1	0
'080815TN'	'Famous'	5	'BFace'	16	3	13085	3.11677	0	'correct'	1	3	1	1	0
'080815TN'	'Famous'	5	'BFace'	16	1	16393	3.21466	0	'correct'	2	4	1	1	1
'080815TN'	'Famous'	5	'BFace'	16	2	9637	2.98394	0	'correct'	2	5	1	1	0
'080815TN'	'Famous'	5	'BFace'	16	3	8859	2.94738	0	'correct'	2	6	1	1	0
'080815TN'	'Famous'	5	'BFace'	16	1	9096	2.95885	0	'correct'	3	7	2	1	0
'080815TN'	'Famous'	5	'BFace'	16	2	8793	2.94414	0	'correct'	3	8	2	1	0
'080815TN'	'Famous'	5	'BFace'	16	3	8140	2.91062	0	'correct'	3	9	2	1	0
'080815TN'	'Famous'	5	'BFace'	16	1	9257	2.96647	0	'correct'	4	10	2	1	0
'080815TN'	'Famous'	5	'BFace'	16	2	9169	2.96232	0	'correct'	4	11	2	1	0
'080815TN'	'Famous'	5	'BFace'	16	3	9172	2.96246	0	'correct'	4	12	2	1	0
'080815TN'	'Famous'	6	'BFace'	24	1	10776	3.03246	0	'correct'	1	1	1	1	0
'080815TN'	'Famous'	6	'BFace'	24	2	8770	2.943	0	'correct'	1	2	1	1	0
'080815TN'	'Famous'	6	'BFace'	24	3	9154	2.96161	0	'correct'	1	3	1	1	0
'080815TN'	'Famous'	6	'BFace'	24	1	8938	2.95124	0	'correct'	2	4	1	1	0
'080815TN'	'Famous'	6	'BFace'	24	2	8142	2.91073	0	'correct'	2	5	1	1	0
'080815TN'	'Famous'	6	'BFace'	24	3	10205	3.00881	0	'correct'	2	6	1	1	0
'080815TN'	'Famous'	6	'BFace'	24	1	9526	2.97891	0	'correct'	3	7	2	1	0
'080815TN'	'Famous'	6	'BFace'	24	2	7670	2.8848	0	'correct'	3	8	2	1	0
'080815TN'	'Famous'	6	'BFace'	24	3	9380	2.9722	0	'correct'	3	9	2	1	0
'080815TN'	'Famous'	6	'BFace'	24	1	9158	2.9618	0	'correct'	4	10	2	1	0
'080815TN'	'Famous'	6	'BFace'	24	2	9234	2.96539	0	'correct'	4	11	2	1	0
'080815TN'	'Famous'	6	'BFace'	24	3	7345	2.86599	0	'correct'	4	12	2	1	0
'080815TN'	'Famous'	7	'BFace'	18	1	9208	2.96417	0	'correct'	1	1	1	1	0
'080815TN'	'Famous'	7	'BFace'	18	2	9060	2.95713	0	'correct'	1	2	1	1	0
'080815TN'	'Famous'	7	'BFace'	18	3	9722	2.98776	0	'correct'	1	3	1	1	0
'080815TN'	'Famous'	7	'BFace'	18	1	9287	2.96788	0	'correct'	2	4	1	1	0
'080815TN'	'Famous'	7	'BFace'	18	2	6753	2.8295	0	'correct'	2	5	1	1	0
'080815TN'	'Famous'	7	'BFace'	18	3	9052	2.95674	0	'correct'	2	6	1	1	0
'080815TN'	'Famous'	7	'BFace'	18	1	9596	2.98209	0	'correct'	3	7	2	1	0
'080815TN'	'Famous'	7	'BFace'	18	2	8333	2.9208	0	'correct'	3	8	2	1	0
'080815TN'	'Famous'	7	'BFace'	18	3	8796	2.94429	0	'correct'	3	9	2	1	0
'080815TN'	'Famous'	7	'BFace'	18	1	10885	3.03683	0	'correct'	4	10	2	1	0
'080815TN'	'Famous'	7	'BFace'	18	2	7649	2.8836	0	'correct'	4	11	2	1	0
'080815TN'	'Famous'	7	'BFace'	18	3	8325	2.92038	0	'correct'	4	12	2	1	0
'080815TN'	'Famous'	8	'BFace'	11	1	9573	2.98105	0	'correct'	1	1	1	1	0
'080815TN'	'Famous'	8	'BFace'	11	2	11279	3.05227	0	'correct'	1	2	1	1	0
'080815TN'	'Famous'	8	'BFace'	11	3	9372	2.97183	0	'correct'	1	3	1	1	0
'080815TN'	'Famous'	8	'BFace'	11	1	9432	2.9746	0	'correct'	2	4	1	1	0
'080815TN'	'Famous'	8	'BFace'	11	2	9099	2.95899	0	'correct'	2	5	1	1	0
'080815TN'	'Famous'	8	'BFace'	11	3	8018	2.90407	0	'correct'	2	6	1	1	0
'080815TN'	'Famous'	8	'BFace'	11	1	8364	2.92241	0	'correct'	3	7	2	1	0
'080815TN'	'Famous'	8	'BFace'	11	2	9421	2.9741	0	'correct'	3	8	2	1	0
'080815TN'	'Famous'	8	'BFace'	11	3	10920	3.03822	0	'correct'	3	9	2	1	0
'080815TN'	'Famous'	8	'BFace'	11	1	9057	2.95698	0	'correct'	4	10	2	1	0
'080815TN'	'Famous'	8	'BFace'	11	2	9523	2.97877	0	'correct'	4	11	2	1	0
'080815TN'	'Famous'	8	'BFace'	11	3	7668	2.88468	0	'correct'	4	12	2	1	0
'080815TN'	'Famous'	9	'BFace'	15	1	9347	2.97067	0	'correct'	1	1	1	1	0
'080815TN'	'Famous'	9	'BFace'	15	2	9664	2.98516	0	'correct'	1	2	1	1	0
'080815TN'	'Famous'	9	'BFace'	15	3	9730	2.98811	0	'correct'	1	3	1	1	0
'080815TN'	'Famous'	9	'BFace'	15	1	14471	3.1605	0	'correct'	2	4	1	1	0
'080815TN'	'Famous'	9	'BFace'	15	2	8784	2.94369	0	'correct'	2	5	1	1	0
'080815TN'	'Famous'	9	'BFace'	15	3	7967	2.90129	0	'correct'	2	6	1	1	0
'080815TN'	'Famous'	9	'BFace'	15	1	10497	3.02107	0	'correct'	3	7	2	1	0
'080815TN'	'Famous'	9	'BFace'	15	2	8785	2.94374	0	'correct'	3	8	2	1	0
'080815TN'	'Famous'	9	'BFace'	15	3	7486	2.87425	0	'correct'	3	9	2	1	0
'080815TN'	'Famous'	9	'BFace'	15	1	9825	2.99233	0	'correct'	4	10	2	1	0
'080815TN'	'Famous'	9	'BFace'	15	2	9521	2.97868	0	'correct'	4	11	2	1	0
'080815TN'	'Famous'	9	'BFace'	15	3	10500	3.02119	0	'correct'	4	12	2	1	0
'080815TN'	'Famous'	10	'BFace'	3	1	9123	2.96014	0	'correct'	1	1	1	1	0
'080815TN'	'Famous'	10	'BFace'	3	2	9780	2.99034	0	'correct'	1	2	1	1	0
'080815TN'	'Famous'	10	'BFace'	3	3	8480	2.9284	0	'correct'	1	3	1	1	0
'080815TN'	'Famous'	10	'BFace'	3	1	7931	2.89933	0	'correct'	2	4	1	1	0
'080815TN'	'Famous'	10	'BFace'	3	2	9338	2.97025	0	'correct'	2	5	1	1	0
'080815TN'	'Famous'	10	'BFace'	3	3	11160	3.04766	0	'correct'	2	6	1	1	0
'080815TN'	'Famous'	10	'BFace'	3	1	8302	2.91918	0	'correct'	3	7	2	1	0
'080815TN'	'Famous'	10	'BFace'	3	2	12745	3.10534	0	'correct'	3	8	2	1	0
'080815TN'	'Famous'	10	'BFace'	3	3	8894	2.9491	0	'correct'	3	9	2	1	0
'080815TN'	'Famous'	10	'BFace'	3	1	4089	2.61162	0	'correct'	4	10	2	1	0
'080815TN'	'Famous'	10	'BFace'	3	2	9415	2.97382	0	'correct'	4	11	2	1	0
'080815TN'	'Famous'	10	'BFace'	3	3	9278	2.96745	0	'correct'	4	12	2	1	0
'080815TN'	'Famous'	11	'BFace'	22	1	9562	2.98055	0	'correct'	1	1	1	1	0
'080815TN'	'Famous'	11	'BFace'	22	2	9933	2.99708	0	'correct'	1	2	1	1	0
'080815TN'	'Famous'	11	'BFace'	22	3	10804	3.03358	0	'correct'	1	3	1	1	0
'080815TN'	'Famous'	11	'BFace'	22	1	10949	3.03937	0	'correct'	2	4	1	1	0
'080815TN'	'Famous'	11	'BFace'	22	2	9941	2.99743	0	'correct'	2	5	1	1	0
'080815TN'	'Famous'	11	'BFace'	22	3	11493	3.06043	0	'correct'	2	6	1	1	0
'080815TN'	'Famous'	11	'BFace'	22	1	9782	2.99043	0	'correct'	3	7	2	1	0
'080815TN'	'Famous'	11	'BFace'	22	2	8164	2.9119	0	'correct'	3	8	2	1	0
'080815TN'	'Famous'	11	'BFace'	22	3	6615	2.82053	0	'correct'	3	9	2	1	0
'080815TN'	'Famous'	11	'BFace'	22	1	10134	3.00578	0	'correct'	4	10	2	1	0
'080815TN'	'Famous'	11	'BFace'	22	2	10077	3.00333	0	'correct'	4	11	2	1	0
'080815TN'	'Famous'	11	'BFace'	22	3	9763	2.98958	0	'correct'	4	12	2	1	0
'080815TN'	'Famous'	12	'BFace'	12	1	19297	3.28549	0	'correct'	1	1	1	1	1
'080815TN'	'Famous'	12	'BFace'	12	2	9223	2.96487	0	'correct'	1	2	1	1	0
'080815TN'	'Famous'	12	'BFace'	12	3	9648	2.98444	0	'correct'	1	3	1	1	0
'080815TN'	'Famous'	12	'BFace'	12	1	11582	3.06378	0	'correct'	2	4	1	1	0
'080815TN'	'Famous'	12	'BFace'	12	2	9497	2.97759	0	'correct'	2	5	1	1	0
'080815TN'	'Famous'	12	'BFace'	12	3	10277	3.01187	0	'correct'	2	6	1	1	0
'080815TN'	'Famous'	12	'BFace'	12	1	9090	2.95856	0	'correct'	3	7	2	1	0
'080815TN'	'Famous'	12	'BFace'	12	2	9565	2.98068	0	'correct'	3	8	2	1	0
'080815TN'	'Famous'	12	'BFace'	12	3	8589	2.93394	0	'correct'	3	9	2	1	0
'080815TN'	'Famous'	12	'BFace'	12	1	10251	3.01077	0	'correct'	4	10	2	1	0
'080815TN'	'Famous'	12	'BFace'	12	2	7901	2.89768	0	'correct'	4	11	2	1	0
'080815TN'	'Famous'	12	'BFace'	12	3	9693	2.98646	0	'correct'	4	12	2	1	0
'080815TN'	'NF'	1	'BFace'	20	1	9858	2.99379	0	'correct'	1	1	1	1	0
'080815TN'	'NF'	1	'BFace'	20	2	9688	2.98623	0	'correct'	1	2	1	1	0
'080815TN'	'NF'	1	'BFace'	20	3	9897	2.9955	0	'correct'	1	3	1	1	0
'080815TN'	'NF'	1	'BFace'	20	1	8678	2.93842	0	'correct'	2	4	1	1	0
'080815TN'	'NF'	1	'BFace'	20	2	10215	3.00924	0	'correct'	2	5	1	1	0
'080815TN'	'NF'	1	'BFace'	20	3	NaN	#VALUE!	NaN	'LateResp'	2	6	1	1
'080815TN'	'NF'	1	'BFace'	20	1	7041	2.84763	0	'correct'	3	7	2	1	0
'080815TN'	'NF'	1	'BFace'	20	2	9878	2.99467	0	'correct'	3	8	2	1	0
'080815TN'	'NF'	1	'BFace'	20	3	9023	2.95535	0	'correct'	3	9	2	1	0
'080815TN'	'NF'	1	'BFace'	20	1	8015	2.9039	0	'correct'	4	10	2	1	0
'080815TN'	'NF'	1	'BFace'	20	2	7043	2.84776	0	'correct'	4	11	2	1	0
'080815TN'	'NF'	1	'BFace'	20	3	9421	2.9741	0	'correct'	4	12	2	1	0
'080815TN'	'NF'	2	'BFace'	2	1	9721	2.98771	0	'correct'	1	1	1	1	0
'080815TN'	'NF'	2	'BFace'	2	2	9440	2.97497	0	'correct'	1	2	1	1	0
'080815TN'	'NF'	2	'BFace'	2	3	9256	2.96642	0	'correct'	1	3	1	1	0
'080815TN'	'NF'	2	'BFace'	2	1	9548	2.97991	0	'correct'	2	4	1	1	0
'080815TN'	'NF'	2	'BFace'	2	2	9621	2.98322	0	'correct'	2	5	1	1	0
'080815TN'	'NF'	2	'BFace'	2	3	12188	3.08593	0	'correct'	2	6	1	1	0
'080815TN'	'NF'	2	'BFace'	2	1	10381	3.01624	0	'correct'	3	7	2	1	0
'080815TN'	'NF'	2	'BFace'	2	2	7633	2.8827	0	'correct'	3	8	2	1	0
'080815TN'	'NF'	2	'BFace'	2	3	10171	3.00736	0	'correct'	3	9	2	1	0
'080815TN'	'NF'	2	'BFace'	2	1	9470	2.97635	0	'correct'	4	10	2	1	0
'080815TN'	'NF'	2	'BFace'	2	2	8675	2.93827	0	'correct'	4	11	2	1	0
'080815TN'	'NF'	2	'BFace'	2	3	10198	3.00852	0	'correct'	4	12	2	1	0
'080815TN'	'NF'	3	'BFace'	1	1	11296	3.05292	0	'correct'	1	1	1	1	0
'080815TN'	'NF'	3	'BFace'	1	2	10868	3.03615	0	'correct'	1	2	1	1	0
'080815TN'	'NF'	3	'BFace'	1	3	11448	3.05873	0	'correct'	1	3	1	1	0
'080815TN'	'NF'	3	'BFace'	1	1	10027	3.00117	0	'correct'	2	4	1	1	0
'080815TN'	'NF'	3	'BFace'	1	2	9725	2.98789	0	'correct'	2	5	1	1	0
'080815TN'	'NF'	3	'BFace'	1	3	9379	2.97216	0	'correct'	2	6	1	1	0
'080815TN'	'NF'	3	'BFace'	1	1	9954	2.998	0	'correct'	3	7	2	1	0
'080815TN'	'NF'	3	'BFace'	1	2	9840	2.993	0	'correct'	3	8	2	1	0
'080815TN'	'NF'	3	'BFace'	1	3	5492	2.73973	0	'correct'	3	9	2	1	0
'080815TN'	'NF'	3	'BFace'	1	1	10203	3.00873	0	'correct'	4	10	2	1	0
'080815TN'	'NF'	3	'BFace'	1	2	9440	2.97497	0	'correct'	4	11	2	1	0
'080815TN'	'NF'	3	'BFace'	1	3	10707	3.02967	0	'correct'	4	12	2	1	0
'080815TN'	'NF'	4	'BFace'	13	1	7692	2.88604	0	'correct'	1	1	1	1	0
'080815TN'	'NF'	4	'BFace'	13	2	10554	3.02342	0	'correct'	1	2	1	1	0
'080815TN'	'NF'	4	'BFace'	13	3	9129	2.96042	0	'correct'	1	3	1	1	0
'080815TN'	'NF'	4	'BFace'	13	1	9525	2.97886	0	'correct'	2	4	1	1	0
'080815TN'	'NF'	4	'BFace'	13	2	8473	2.92804	0	'correct'	2	5	1	1	0
'080815TN'	'NF'	4	'BFace'	13	3	6924	2.84036	0	'correct'	2	6	1	1	0
'080815TN'	'NF'	4	'BFace'	13	1	8839	2.9464	0	'correct'	3	7	2	1	0
'080815TN'	'NF'	4	'BFace'	13	2	8934	2.95105	0	'correct'	3	8	2	1	0
'080815TN'	'NF'	4	'BFace'	13	3	7451	2.87221	0	'correct'	3	9	2	1	0
'080815TN'	'NF'	4	'BFace'	13	1	9118	2.9599	0	'correct'	4	10	2	1	0
'080815TN'	'NF'	4	'BFace'	13	2	9560	2.98046	0	'correct'	4	11	2	1	0
'080815TN'	'NF'	4	'BFace'	13	3	11279	3.05227	0	'correct'	4	12	2	1
'080815TN'	'NF'	5	'BFace'	10	1	10088	3.00381	0	'correct'	1	1	1	1	0
'080815TN'	'NF'	5	'BFace'	10	2	10253	3.01085	0	'correct'	1	2	1	1	0
'080815TN'	'NF'	5	'BFace'	10	3	9453	2.97557	0	'correct'	1	3	1	1	0
'080815TN'	'NF'	5	'BFace'	10	1	9381	2.97225	0	'correct'	2	4	1	1	0
'080815TN'	'NF'	5	'BFace'	10	2	8513	2.93008	0	'correct'	2	5	1	1	0
'080815TN'	'NF'	5	'BFace'	10	3	7491	2.87454	0	'correct'	2	6	1	1	0
'080815TN'	'NF'	5	'BFace'	10	1	8216	2.91466	0	'correct'	3	7	2	1	0
'080815TN'	'NF'	5	'BFace'	10	2	6906	2.83923	0	'correct'	3	8	2	1	0
'080815TN'	'NF'	5	'BFace'	10	3	9839	2.99295	0	'correct'	3	9	2	1	0
'080815TN'	'NF'	5	'BFace'	10	1	8109	2.90897	0	'correct'	4	10	2	1	0
'080815TN'	'NF'	5	'BFace'	10	2	7854	2.89509	0	'correct'	4	11	2	1	0
'080815TN'	'NF'	5	'BFace'	10	3	8304	2.91929	0	'correct'	4	12	2	1	0
'080815TN'	'NF'	6	'BFace'	23	1	9667	2.98529	0	'correct'	1	1	1	1	0
'080815TN'	'NF'	6	'BFace'	23	2	10413	3.01758	0	'correct'	1	2	1	1	0
'080815TN'	'NF'	6	'BFace'	23	3	8800	2.94448	0	'correct'	1	3	1	1	0
'080815TN'	'NF'	6	'BFace'	23	1	9651	2.98457	0	'correct'	2	4	1	1	0
'080815TN'	'NF'	6	'BFace'	23	2	13436	3.12827	0	'correct'	2	5	1	1	0
'080815TN'	'NF'	6	'BFace'	23	3	9656	2.9848	0	'correct'	2	6	1	1	0
'080815TN'	'NF'	6	'BFace'	23	1	8993	2.9539	0	'correct'	3	7	2	1	0
'080815TN'	'NF'	6	'BFace'	23	2	10424	3.01803	0	'correct'	3	8	2	1	0
'080815TN'	'NF'	6	'BFace'	23	3	10124	3.00535	0	'correct'	3	9	2	1	0
'080815TN'	'NF'	6	'BFace'	23	1	7067	2.84924	0	'correct'	4	10	2	1	0
'080815TN'	'NF'	6	'BFace'	23	2	9772	2.98998	0	'correct'	4	11	2	1	0
'080815TN'	'NF'	6	'BFace'	23	3	8753	2.94216	0	'correct'	4	12	2	1	0
'080815TN'	'NF'	7	'BFace'	14	1	4449	2.64826	0	'correct'	1	1	1	1	0
'080815TN'	'NF'	7	'BFace'	14	2	10744	3.03117	0	'correct'	1	2	1	1	0
'080815TN'	'NF'	7	'BFace'	14	3	9353	2.97095	0	'correct'	1	3	1	1	0
'080815TN'	'NF'	7	'BFace'	14	1	9652	2.98462	0	'correct'	2	4	1	1	0
'080815TN'	'NF'	7	'BFace'	14	2	10271	3.01161	0	'correct'	2	5	1	1	0
'080815TN'	'NF'	7	'BFace'	14	3	9166	2.96218	0	'correct'	2	6	1	1	0
'080815TN'	'NF'	7	'BFace'	14	1	9071	2.95766	0	'correct'	3	7	2	1	0
'080815TN'	'NF'	7	'BFace'	14	2	10267	3.01144	0	'correct'	3	8	2	1	0
'080815TN'	'NF'	7	'BFace'	14	3	6674	2.82439	0	'correct'	3	9	2	1	0
'080815TN'	'NF'	7	'BFace'	14	1	7502	2.87518	0	'correct'	4	10	2	1	0
'080815TN'	'NF'	7	'BFace'	14	2	7880	2.89653	0	'correct'	4	11	2	1	0
'080815TN'	'NF'	7	'BFace'	14	3	9398	2.97304	0	'correct'	4	12	2	1	0
'080815TN'	'NF'	8	'BFace'	9	1	9821	2.99216	0	'correct'	1	1	1	1	0
'080815TN'	'NF'	8	'BFace'	9	2	15892	3.20118	0	'correct'	1	2	1	1	1
'080815TN'	'NF'	8	'BFace'	9	3	9237	2.96553	0	'correct'	1	3	1	1	0
'080815TN'	'NF'	8	'BFace'	9	1	9528	2.979	0	'correct'	2	4	1	1	0
'080815TN'	'NF'	8	'BFace'	9	2	8172	2.91233	0	'correct'	2	5	1	1	0
'080815TN'	'NF'	8	'BFace'	9	3	6736	2.8284	0	'correct'	2	6	1	1	0
'080815TN'	'NF'	8	'BFace'	9	1	9477	2.97667	0	'correct'	3	7	2	1	0
'080815TN'	'NF'	8	'BFace'	9	2	13612	3.13392	0	'correct'	3	8	2	1	0
'080815TN'	'NF'	8	'BFace'	9	3	7613	2.88156	0	'correct'	3	9	2	1	0
'080815TN'	'NF'	8	'BFace'	9	1	9704	2.98695	0	'correct'	4	10	2	1	0
'080815TN'	'NF'	8	'BFace'	9	2	8939	2.95129	0	'correct'	4	11	2	1	0
'080815TN'	'NF'	8	'BFace'	9	3	9080	2.95809	0	'correct'	4	12	2	1	0
'080815TN'	'NF'	9	'BFace'	8	1	8530	2.93095	0	'correct'	1	1	1	1	0
'080815TN'	'NF'	9	'BFace'	8	2	10357	3.01523	0	'correct'	1	2	1	1	0
'080815TN'	'NF'	9	'BFace'	8	3	10032	3.00139	0	'correct'	1	3	1	1	0
'080815TN'	'NF'	9	'BFace'	8	1	8858	2.94734	0	'correct'	2	4	1	1	0
'080815TN'	'NF'	9	'BFace'	8	2	9610	2.98272	0	'correct'	2	5	1	1	0
'080815TN'	'NF'	9	'BFace'	8	3	9958	2.99817	0	'correct'	2	6	1	1	0
'080815TN'	'NF'	9	'BFace'	8	1	8558	2.93237	0	'correct'	3	7	2	1	0
'080815TN'	'NF'	9	'BFace'	8	2	10037	3.0016	0	'correct'	3	8	2	1	0
'080815TN'	'NF'	9	'BFace'	8	3	8206	2.91413	0	'correct'	3	9	2	1	0
'080815TN'	'NF'	9	'BFace'	8	1	7628	2.88241	0	'correct'	4	10	2	1	0
'080815TN'	'NF'	9	'BFace'	8	2	8642	2.93661	0	'correct'	4	11	2	1	0
'080815TN'	'NF'	9	'BFace'	8	3	10246	3.01055	0	'correct'	4	12	2	1	0
'080815TN'	'NF'	10	'BFace'	19	1	10600	3.02531	0	'correct'	1	1	1	1	0
'080815TN'	'NF'	10	'BFace'	19	2	10052	3.00225	0	'correct'	1	2	1	1	0
'080815TN'	'NF'	10	'BFace'	19	3	8581	2.93354	0	'correct'	1	3	1	1	0
'080815TN'	'NF'	10	'BFace'	19	1	9912	2.99616	0	'correct'	2	4	1	1	0
'080815TN'	'NF'	10	'BFace'	19	2	15096	3.17886	0	'correct'	2	5	1	1	1
'080815TN'	'NF'	10	'BFace'	19	3	9970	2.9987	0	'correct'	2	6	1	1	0
'080815TN'	'NF'	10	'BFace'	19	1	6905	2.83916	0	'correct'	3	7	2	1	0
'080815TN'	'NF'	10	'BFace'	19	2	9131	2.96052	0	'correct'	3	8	2	1	0
'080815TN'	'NF'	10	'BFace'	19	3	9671	2.98547	0	'correct'	3	9	2	1	0
'080815TN'	'NF'	10	'BFace'	19	1	9299	2.96844	0	'correct'	4	10	2	1	0
'080815TN'	'NF'	10	'BFace'	19	2	7674	2.88502	0	'correct'	4	11	2	1	0
'080815TN'	'NF'	10	'BFace'	19	3	11356	3.05523	0	'correct'	4	12	2	1	0
'080815TN'	'NF'	11	'BFace'	5	1	9631	2.98367	0	'correct'	1	1	1	1	0
'080815TN'	'NF'	11	'BFace'	5	2	9799	2.99118	0	'correct'	1	2	1	1	0
'080815TN'	'NF'	11	'BFace'	5	3	9078	2.95799	0	'correct'	1	3	1	1	0
'080815TN'	'NF'	11	'BFace'	5	1	10382	3.01628	0	'correct'	2	4	1	1	0
'080815TN'	'NF'	11	'BFace'	5	2	10634	3.0267	0	'correct'	2	5	1	1	0
'080815TN'	'NF'	11	'BFace'	5	3	10191	3.00822	0	'correct'	2	6	1	1	0
'080815TN'	'NF'	11	'BFace'	5	1	9854	2.99361	0	'correct'	3	7	2	1	0
'080815TN'	'NF'	11	'BFace'	5	2	8365	2.92247	0	'correct'	3	8	2	1	0
'080815TN'	'NF'	11	'BFace'	5	3	9890	2.9952	0	'correct'	3	9	2	1	0
'080815TN'	'NF'	11	'BFace'	5	1	7710	2.88705	0	'correct'	4	10	2	1	0
'080815TN'	'NF'	11	'BFace'	5	2	7065	2.84911	0	'correct'	4	11	2	1	0
'080815TN'	'NF'	11	'BFace'	5	3	8694	2.93922	0	'correct'	4	12	2	1	0
'080815TN'	'NF'	12	'BFace'	21	1	9597	2.98214	0	'correct'	1	1	1	1	0
'080815TN'	'NF'	12	'BFace'	21	2	9683	2.98601	0	'correct'	1	2	1	1	0
'080815TN'	'NF'	12	'BFace'	21	3	9899	2.99559	0	'correct'	1	3	1	1	0
'080815TN'	'NF'	12	'BFace'	21	1	10339	3.01448	0	'correct'	2	4	1	1	0
'080815TN'	'NF'	12	'BFace'	21	2	9991	2.99961	0	'correct'	2	5	1	1	0
'080815TN'	'NF'	12	'BFace'	21	3	10867	3.03611	0	'correct'	2	6	1	1	0
'080815TN'	'NF'	12	'BFace'	21	1	7461	2.8728	0	'correct'	3	7	2	1	0
'080815TN'	'NF'	12	'BFace'	21	2	9771	2.98994	0	'correct'	3	8	2	1	0
'080815TN'	'NF'	12	'BFace'	21	3	10109	3.00471	0	'correct'	3	9	2	1	0
'080815TN'	'NF'	12	'BFace'	21	1	7455	2.87245	0	'correct'	4	10	2	1	0
'080815TN'	'NF'	12	'BFace'	21	2	9712	2.98731	0	'correct'	4	11	2	1	0
'080815TN'	'NF'	12	'BFace'	21	3	12202	3.08643	0	'correct'	4	12	2	1	0
'110715DA'	'Famous'	1	'BFace'	11	1	11420	3.05767	0	'correct'	1	1	1	1	0
'110715DA'	'Famous'	1	'BFace'	11	2	11290	3.05269	0	'correct'	1	2	1	1	0
'110715DA'	'Famous'	1	'BFace'	11	3	10134	3.00578	0	'correct'	1	3	1	1	0
'110715DA'	'Famous'	1	'BFace'	11	1	13084	3.11674	0	'correct'	2	4	1	1	0
'110715DA'	'Famous'	1	'BFace'	11	2	14516	3.16185	0	'correct'	2	5	1	1	0
'110715DA'	'Famous'	1	'BFace'	11	3	12645	3.10192	0	'correct'	2	6	1	1	0
'110715DA'	'Famous'	1	'BFace'	11	1	12417	3.09402	0	'correct'	3	7	2	1	0
'110715DA'	'Famous'	1	'BFace'	11	2	12701	3.10384	0	'correct'	3	8	2	1	0
'110715DA'	'Famous'	1	'BFace'	11	3	8963	2.95245	0	'correct'	3	9	2	1	0
'110715DA'	'Famous'	1	'BFace'	11	1	11181	3.04848	0	'correct'	4	10	2	1	0
'110715DA'	'Famous'	1	'BFace'	11	2	11181	3.04848	0	'correct'	4	11	2	1	0
'110715DA'	'Famous'	1	'BFace'	11	3	11625	3.06539	0	'correct'	4	12	2	1	0
'110715DA'	'Famous'	2	'BFace'	7	1	11526	3.06168	0	'correct'	1	1	1	1	0
'110715DA'	'Famous'	2	'BFace'	7	2	11461	3.05922	0	'correct'	1	2	1	1	0
'110715DA'	'Famous'	2	'BFace'	7	3	10107	3.00462	0	'correct'	1	3	1	1	0
'110715DA'	'Famous'	2	'BFace'	7	1	13253	3.12231	0	'correct'	2	4	1	1	0
'110715DA'	'Famous'	2	'BFace'	7	2	10261	3.01119	0	'correct'	2	5	1	1	0
'110715DA'	'Famous'	2	'BFace'	7	3	11724	3.06908	0	'correct'	2	6	1	1	0
'110715DA'	'Famous'	2	'BFace'	7	1	11297	3.05296	0	'correct'	3	7	2	1	0
'110715DA'	'Famous'	2	'BFace'	7	2	10996	3.04123	0	'correct'	3	8	2	1	0
'110715DA'	'Famous'	2	'BFace'	7	3	10326	3.01393	0	'correct'	3	9	2	1	0
'110715DA'	'Famous'	2	'BFace'	7	1	11450	3.05881	0	'correct'	4	10	2	1	0
'110715DA'	'Famous'	2	'BFace'	7	2	11381	3.05618	0	'correct'	4	11	2	1	0
'110715DA'	'Famous'	2	'BFace'	7	3	10070	3.00303	0	'correct'	4	12	2	1	0
'110715DA'	'Famous'	3	'BFace'	6	1	11751	3.07007	0	'correct'	1	1	1	1	0
'110715DA'	'Famous'	3	'BFace'	6	2	10106	3.00458	0	'correct'	1	2	1	1	0
'110715DA'	'Famous'	3	'BFace'	6	3	13625	3.13434	0	'correct'	1	3	1	1	0
'110715DA'	'Famous'	3	'BFace'	6	1	12952	3.11234	0	'correct'	2	4	1	1	0
'110715DA'	'Famous'	3	'BFace'	6	2	10330	3.0141	0	'correct'	2	5	1	1	0
'110715DA'	'Famous'	3	'BFace'	6	3	12101	3.08282	0	'correct'	2	6	1	1	0
'110715DA'	'Famous'	3	'BFace'	6	1	9913	2.99621	0	'correct'	3	7	2	1	0
'110715DA'	'Famous'	3	'BFace'	6	2	13550	3.13194	0	'correct'	3	8	2	1	0
'110715DA'	'Famous'	3	'BFace'	6	3	9500	2.97772	0	'correct'	3	9	2	1	0
'110715DA'	'Famous'	3	'BFace'	6	1	10111	3.00479	0	'correct'	4	10	2	1	0
'110715DA'	'Famous'	3	'BFace'	6	2	19472	3.28941	0	'correct'	4	11	2	1	0
'110715DA'	'Famous'	3	'BFace'	6	3	8001	2.90314	0	'correct'	4	12	2	1	0
'110715DA'	'Famous'	4	'BFace'	1	1	11577	3.0636	0	'correct'	1	1	1	1	0
'110715DA'	'Famous'	4	'BFace'	1	2	11084	3.0447	0	'correct'	1	2	1	1	0
'110715DA'	'Famous'	4	'BFace'	1	3	11844	3.0735	0	'correct'	1	3	1	1	0
'110715DA'	'Famous'	4	'BFace'	1	1	14210	3.15259	0	'correct'	2	4	1	1	0
'110715DA'	'Famous'	4	'BFace'	1	2	13519	3.13094	0	'correct'	2	5	1	1	0
'110715DA'	'Famous'	4	'BFace'	1	3	11240	3.05077	0	'correct'	2	6	1	1	0
'110715DA'	'Famous'	4	'BFace'	1	1	10003	3.00013	0	'correct'	3	7	2	1	0
'110715DA'	'Famous'	4	'BFace'	1	2	10959	3.03977	0	'correct'	3	8	2	1	0
'110715DA'	'Famous'	4	'BFace'	1	3	11049	3.04332	0	'correct'	3	9	2	1	0
'110715DA'	'Famous'	4	'BFace'	1	1	11498	3.06062	0	'correct'	4	10	2	1	0
'110715DA'	'Famous'	4	'BFace'	1	2	10033	3.00143	0	'correct'	4	11	2	1	0
'110715DA'	'Famous'	4	'BFace'	1	3	9691	2.98637	0	'correct'	4	12	2	1	0
'110715DA'	'Famous'	5	'BFace'	9	1	10503	3.02131	0	'correct'	1	1	1	1	0
'110715DA'	'Famous'	5	'BFace'	9	2	11330	3.05423	0	'correct'	1	2	1	1	0
'110715DA'	'Famous'	5	'BFace'	9	3	11373	3.05588	0	'correct'	1	3	1	1	0
'110715DA'	'Famous'	5	'BFace'	9	1	9183	2.96298	0	'correct'	2	4	1	1	0
'110715DA'	'Famous'	5	'BFace'	9	2	11817	3.07251	0	'correct'	2	5	1	1	0
'110715DA'	'Famous'	5	'BFace'	9	3	11277	3.05219	0	'correct'	2	6	1	1	0
'110715DA'	'Famous'	5	'BFace'	9	1	10390	3.01662	0	'correct'	3	7	2	1	0
'110715DA'	'Famous'	5	'BFace'	9	2	10780	3.03262	0	'correct'	3	8	2	1	0
'110715DA'	'Famous'	5	'BFace'	9	3	10301	3.01288	0	'correct'	3	9	2	1	0
'110715DA'	'Famous'	5	'BFace'	9	1	10015	3.00065	0	'correct'	4	10	2	1	0
'110715DA'	'Famous'	5	'BFace'	9	2	9734	2.98829	0	'correct'	4	11	2	1	0
'110715DA'	'Famous'	5	'BFace'	9	3	10322	3.01376	0	'correct'	4	12	2	1	0
'110715DA'	'Famous'	6	'BFace'	3	1	11406	3.05713	0	'correct'	1	1	1	1	0
'110715DA'	'Famous'	6	'BFace'	3	2	10137	3.00591	0	'correct'	1	2	1	1	0
'110715DA'	'Famous'	6	'BFace'	3	3	16372	3.2141	0	'correct'	1	3	1	1	0
'110715DA'	'Famous'	6	'BFace'	3	1	11288	3.05262	0	'correct'	2	4	1	1	0
'110715DA'	'Famous'	6	'BFace'	3	2	10319	3.01364	0	'correct'	2	5	1	1	0
'110715DA'	'Famous'	6	'BFace'	3	3	10193	3.0083	0	'correct'	2	6	1	1	0
'110715DA'	'Famous'	6	'BFace'	3	1	9851	2.99348	0	'correct'	3	7	2	1	0
'110715DA'	'Famous'	6	'BFace'	3	2	15712	3.19623	0	'correct'	3	8	2	1	0
'110715DA'	'Famous'	6	'BFace'	3	3	22817	3.35826	1	'correct'	3	9	2	1	1
'110715DA'	'Famous'	6	'BFace'	3	1	9965	2.99848	0	'correct'	4	10	2	1	0
'110715DA'	'Famous'	6	'BFace'	3	2	9365	2.97151	0	'correct'	4	11	2	1	0
'110715DA'	'Famous'	6	'BFace'	3	3	10557	3.02354	0	'correct'	4	12	2	1	0
'110715DA'	'Famous'	7	'BFace'	22	1	11023	3.0423	0	'correct'	1	1	1	1	0
'110715DA'	'Famous'	7	'BFace'	22	2	10925	3.03842	0	'correct'	1	2	1	1	0
'110715DA'	'Famous'	7	'BFace'	22	3	13947	3.14448	0	'correct'	1	3	1	1	0
'110715DA'	'Famous'	7	'BFace'	22	1	14944	3.17447	0	'correct'	2	4	1	1	0
'110715DA'	'Famous'	7	'BFace'	22	2	11276	3.05216	0	'correct'	2	5	1	1	0
'110715DA'	'Famous'	7	'BFace'	22	3	11958	3.07766	0	'correct'	2	6	1	1	0
'110715DA'	'Famous'	7	'BFace'	22	1	9893	2.99533	0	'correct'	3	7	2	1	0
'110715DA'	'Famous'	7	'BFace'	22	2	10677	3.02845	0	'correct'	3	8	2	1	0
'110715DA'	'Famous'	7	'BFace'	22	3	9540	2.97955	0	'correct'	3	9	2	1	0
'110715DA'	'Famous'	7	'BFace'	22	1	10759	3.03177	0	'correct'	4	10	2	1	0
'110715DA'	'Famous'	7	'BFace'	22	2	9602	2.98236	0	'correct'	4	11	2	1	0
'110715DA'	'Famous'	7	'BFace'	22	3	9570	2.98091	0	'correct'	4	12	2	1	0
'110715DA'	'Famous'	8	'BFace'	24	1	12994	3.11374	0	'correct'	1	1	1	1	0
'110715DA'	'Famous'	8	'BFace'	24	2	11734	3.06945	0	'correct'	1	2	1	1	0
'110715DA'	'Famous'	8	'BFace'	24	3	11540	3.06221	0	'correct'	1	3	1	1	0
'110715DA'	'Famous'	8	'BFace'	24	1	11110	3.04571	0	'correct'	2	4	1	1	0
'110715DA'	'Famous'	8	'BFace'	24	2	10544	3.02301	0	'correct'	2	5	1	1	0
'110715DA'	'Famous'	8	'BFace'	24	3	9845	2.99322	0	'correct'	2	6	1	1	0
'110715DA'	'Famous'	8	'BFace'	24	1	9442	2.97506	0	'correct'	3	7	2	1	0
'110715DA'	'Famous'	8	'BFace'	24	2	9997	2.99987	0	'correct'	3	8	2	1	0
'110715DA'	'Famous'	8	'BFace'	24	3	9250	2.96614	0	'correct'	3	9	2	1	0
'110715DA'	'Famous'	8	'BFace'	24	1	9619	2.98313	0	'correct'	4	10	2	1	0
'110715DA'	'Famous'	8	'BFace'	24	2	11686	3.06767	0	'correct'	4	11	2	1	0
'110715DA'	'Famous'	8	'BFace'	24	3	14612	3.16471	0	'correct'	4	12	2	1	0
'110715DA'	'Famous'	9	'BFace'	16	1	11243	3.05088	0	'correct'	1	1	1	1	0
'110715DA'	'Famous'	9	'BFace'	16	2	13094	3.11707	0	'correct'	1	2	1	1	0
'110715DA'	'Famous'	9	'BFace'	16	3	10567	3.02395	0	'correct'	1	3	1	1	0
'110715DA'	'Famous'	9	'BFace'	16	1	11239	3.05073	0	'correct'	2	4	1	1	0
'110715DA'	'Famous'	9	'BFace'	16	2	19651	3.29338	0	'correct'	2	5	1	1	0
'110715DA'	'Famous'	9	'BFace'	16	3	16293	3.212	0	'correct'	2	6	1	1	1
'110715DA'	'Famous'	9	'BFace'	16	1	11545	3.06239	0	'correct'	3	7	2	1	0
'110715DA'	'Famous'	9	'BFace'	16	2	12822	3.10796	0	'correct'	3	8	2	1	0
'110715DA'	'Famous'	9	'BFace'	16	3	10098	3.00424	0	'correct'	3	9	2	1	0
'110715DA'	'Famous'	9	'BFace'	16	1	9348	2.97072	0	'correct'	4	10	2	1	0
'110715DA'	'Famous'	9	'BFace'	16	2	9475	2.97658	0	'correct'	4	11	2	1	0
'110715DA'	'Famous'	9	'BFace'	16	3	11855	3.0739	0	'correct'	4	12	2	1	0
'110715DA'	'Famous'	10	'BFace'	20	1	11271	3.05196	0	'correct'	1	1	1	1	0
'110715DA'	'Famous'	10	'BFace'	20	2	11178	3.04836	0	'correct'	1	2	1	1	0
'110715DA'	'Famous'	10	'BFace'	20	3	16613	3.22045	0	'correct'	1	3	1	1	0
'110715DA'	'Famous'	10	'BFace'	20	1	14920	3.17377	0	'correct'	2	4	1	1	0
'110715DA'	'Famous'	10	'BFace'	20	2	14509	3.16164	0	'correct'	2	5	1	1	0
'110715DA'	'Famous'	10	'BFace'	20	3	11625	3.06539	0	'correct'	2	6	1	1	0
'110715DA'	'Famous'	10	'BFace'	20	1	10209	3.00898	0	'correct'	3	7	2	1	0
'110715DA'	'Famous'	10	'BFace'	20	2	10337	3.01439	0	'correct'	3	8	2	1	0
'110715DA'	'Famous'	10	'BFace'	20	3	10293	3.01254	0	'correct'	3	9	2	1	0
'110715DA'	'Famous'	10	'BFace'	20	1	10113	3.00488	0	'correct'	4	10	2	1	0
'110715DA'	'Famous'	10	'BFace'	20	2	9666	2.98525	0	'correct'	4	11	2	1	0
'110715DA'	'Famous'	10	'BFace'	20	3	10235	3.01009	0	'correct'	4	12	2	1
'110715DA'	'Famous'	11	'BFace'	21	1	11618	3.06513	0	'correct'	1	1	1	1	0
'110715DA'	'Famous'	11	'BFace'	21	2	11104	3.04548	0	'correct'	1	2	1	1	0
'110715DA'	'Famous'	11	'BFace'	21	3	11307	3.05335	0	'correct'	1	3	1	1	0
'110715DA'	'Famous'	11	'BFace'	21	1	11263	3.05165	0	'correct'	2	4	1	1	0
'110715DA'	'Famous'	11	'BFace'	21	2	10595	3.0251	0	'correct'	2	5	1	1	0
'110715DA'	'Famous'	11	'BFace'	21	3	14251	3.15385	0	'correct'	2	6	1	1	0
'110715DA'	'Famous'	11	'BFace'	21	1	10229	3.00983	0	'correct'	3	7	2	1	0
'110715DA'	'Famous'	11	'BFace'	21	2	14758	3.16903	0	'correct'	3	8	2	1	0
'110715DA'	'Famous'	11	'BFace'	21	3	10644	3.0271	0	'correct'	3	9	2	1	0
'110715DA'	'Famous'	11	'BFace'	21	1	10467	3.01982	0	'correct'	4	10	2	1	0
'110715DA'	'Famous'	11	'BFace'	21	2	10957	3.03969	0	'correct'	4	11	2	1	0
'110715DA'	'Famous'	11	'BFace'	21	3	13494	3.13014	0	'correct'	4	12	2	1	0
'110715DA'	'Famous'	12	'BFace'	18	1	9607	2.98259	0	'correct'	1	1	1	1	0
'110715DA'	'Famous'	12	'BFace'	18	2	10618	3.02604	0	'correct'	1	2	1	1	0
'110715DA'	'Famous'	12	'BFace'	18	3	10595	3.0251	0	'correct'	1	3	1	1	0
'110715DA'	'Famous'	12	'BFace'	18	1	15540	3.19145	0	'correct'	2	4	1	1	0
'110715DA'	'Famous'	12	'BFace'	18	2	10414	3.01762	0	'correct'	2	5	1	1	0
'110715DA'	'Famous'	12	'BFace'	18	3	12024	3.08005	0	'correct'	2	6	1	1	0
'110715DA'	'Famous'	12	'BFace'	18	1	9352	2.9709	0	'correct'	3	7	2	1	0
'110715DA'	'Famous'	12	'BFace'	18	2	11282	3.05239	0	'correct'	3	8	2	1	0
'110715DA'	'Famous'	12	'BFace'	18	3	11900	3.07555	0	'correct'	3	9	2	1	0
'110715DA'	'Famous'	12	'BFace'	18	1	10555	3.02346	0	'correct'	4	10	2	1	0
'110715DA'	'Famous'	12	'BFace'	18	2	9644	2.98426	0	'correct'	4	11	2	1	0
'110715DA'	'Famous'	12	'BFace'	18	3	12555	3.09882	0	'correct'	4	12	2	1	0
'110715DA'	'NF'	1	'BFace'	12	1	12654	3.10223	0	'correct'	1	1	1	1	0
'110715DA'	'NF'	1	'BFace'	12	2	9376	2.97202	0	'correct'	1	2	1	1	0
'110715DA'	'NF'	1	'BFace'	12	3	10699	3.02934	0	'correct'	1	3	1	1	0
'110715DA'	'NF'	1	'BFace'	12	1	10575	3.02428	0	'correct'	2	4	1	1	0
'110715DA'	'NF'	1	'BFace'	12	2	10807	3.03371	0	'correct'	2	5	1	1	0
'110715DA'	'NF'	1	'BFace'	12	3	14988	3.17574	0	'correct'	2	6	1	1	0
'110715DA'	'NF'	1	'BFace'	12	1	9246	2.96595	0	'correct'	3	7	2	1	0
'110715DA'	'NF'	1	'BFace'	12	2	10677	3.02845	0	'correct'	3	8	2	1	0
'110715DA'	'NF'	1	'BFace'	12	3	12127	3.08375	0	'correct'	3	9	2	1	0
'110715DA'	'NF'	1	'BFace'	12	1	9948	2.99774	0	'correct'	4	10	2	1	0
'110715DA'	'NF'	1	'BFace'	12	2	10546	3.02309	0	'correct'	4	11	2	1	0
'110715DA'	'NF'	1	'BFace'	12	3	15196	3.18173	0	'correct'	4	12	2	1	0
'110715DA'	'NF'	2	'BFace'	10	1	10354	3.01511	0	'correct'	1	1	1	1	0
'110715DA'	'NF'	2	'BFace'	10	2	10187	3.00805	0	'correct'	1	2	1	1	0
'110715DA'	'NF'	2	'BFace'	10	3	11299	3.05304	0	'correct'	1	3	1	1	0
'110715DA'	'NF'	2	'BFace'	10	1	14570	3.16346	0	'correct'	2	4	1	1	0
'110715DA'	'NF'	2	'BFace'	10	2	10196	3.00843	0	'correct'	2	5	1	1	0
'110715DA'	'NF'	2	'BFace'	10	3	10452	3.0192	0	'correct'	2	6	1	1	0
'110715DA'	'NF'	2	'BFace'	10	1	8924	2.95056	0	'correct'	3	7	2	1	0
'110715DA'	'NF'	2	'BFace'	10	2	11561	3.063	0	'correct'	3	8	2	1	0
'110715DA'	'NF'	2	'BFace'	10	3	10272	3.01166	0	'correct'	3	9	2	1	0
'110715DA'	'NF'	2	'BFace'	10	1	10407	3.01733	0	'correct'	4	10	2	1	0
'110715DA'	'NF'	2	'BFace'	10	2	10315	3.01347	0	'correct'	4	11	2	1	0
'110715DA'	'NF'	2	'BFace'	10	3	5701	2.75595	0	'correct'	4	12	2	1	0
'110715DA'	'NF'	3	'BFace'	8	1	11647	3.06621	0	'correct'	1	1	1	1	0
'110715DA'	'NF'	3	'BFace'	8	2	10047	3.00204	0	'correct'	1	2	1	1	0
'110715DA'	'NF'	3	'BFace'	8	3	10864	3.03599	0	'correct'	1	3	1	1	0
'110715DA'	'NF'	3	'BFace'	8	1	10665	3.02796	0	'correct'	2	4	1	1	0
'110715DA'	'NF'	3	'BFace'	8	2	16785	3.22492	0	'correct'	2	5	1	1	0
'110715DA'	'NF'	3	'BFace'	8	3	10647	3.02723	0	'correct'	2	6	1	1	0
'110715DA'	'NF'	3	'BFace'	8	1	9404	2.97331	0	'correct'	3	7	2	1	0
'110715DA'	'NF'	3	'BFace'	8	2	10300	3.01284	0	'correct'	3	8	2	1	0
'110715DA'	'NF'	3	'BFace'	8	3	9646	2.98435	0	'correct'	3	9	2	1	0
'110715DA'	'NF'	3	'BFace'	8	1	10538	3.02276	0	'correct'	4	10	2	1	0
'110715DA'	'NF'	3	'BFace'	8	2	10406	3.01728	0	'correct'	4	11	2	1	0
'110715DA'	'NF'	3	'BFace'	8	3	10350	3.01494	0	'correct'	4	12	2	1	0
'110715DA'	'NF'	4	'BFace'	4	1	11516	3.0613	0	'correct'	1	1	1	1	0
'110715DA'	'NF'	4	'BFace'	4	2	11526	3.06168	0	'correct'	1	2	1	1	0
'110715DA'	'NF'	4	'BFace'	4	3	14392	3.15812	0	'correct'	1	3	1	1	0
'110715DA'	'NF'	4	'BFace'	4	1	14534	3.16239	0	'correct'	2	4	1	1	0
'110715DA'	'NF'	4	'BFace'	4	2	10798	3.03334	0	'correct'	2	5	1	1	0
'110715DA'	'NF'	4	'BFace'	4	3	10988	3.04092	0	'correct'	2	6	1	1	0
'110715DA'	'NF'	4	'BFace'	4	1	9118	2.9599	0	'correct'	3	7	2	1	0
'110715DA'	'NF'	4	'BFace'	4	2	12070	3.08171	0	'correct'	3	8	2	1	0
'110715DA'	'NF'	4	'BFace'	4	3	15709	3.19615	0	'correct'	3	9	2	1	0
'110715DA'	'NF'	4	'BFace'	4	1	10629	3.02649	0	'correct'	4	10	2	1	0
'110715DA'	'NF'	4	'BFace'	4	2	10581	3.02453	0	'correct'	4	11	2	1	0
'110715DA'	'NF'	4	'BFace'	4	3	10655	3.02755	0	'correct'	4	12	2	1	0
'110715DA'	'NF'	5	'BFace'	5	1	10518	3.02193	0	'correct'	1	1	1	1	0
'110715DA'	'NF'	5	'BFace'	5	2	10960	3.03981	0	'correct'	1	2	1	1	0
'110715DA'	'NF'	5	'BFace'	5	3	11838	3.07328	0	'correct'	1	3	1	1	0
'110715DA'	'NF'	5	'BFace'	5	1	14208	3.15253	0	'correct'	2	4	1	1	0
'110715DA'	'NF'	5	'BFace'	5	2	10206	3.00886	0	'correct'	2	5	1	1	0
'110715DA'	'NF'	5	'BFace'	5	3	9894	2.99537	0	'correct'	2	6	1	1	0
'110715DA'	'NF'	5	'BFace'	5	1	10436	3.01853	0	'correct'	3	7	2	1	0
'110715DA'	'NF'	5	'BFace'	5	2	11075	3.04434	0	'correct'	3	8	2	1	0
'110715DA'	'NF'	5	'BFace'	5	3	12326	3.09082	0	'correct'	3	9	2	1	0
'110715DA'	'NF'	5	'BFace'	5	1	10744	3.03117	0	'correct'	4	10	2	1	0
'110715DA'	'NF'	5	'BFace'	5	2	11826	3.07284	0	'correct'	4	11	2	1	0
'110715DA'	'NF'	5	'BFace'	5	3	11263	3.05165	0	'correct'	4	12	2	1	0
'110715DA'	'NF'	6	'BFace'	2	1	10778	3.03254	0	'correct'	1	1	1	1	0
'110715DA'	'NF'	6	'BFace'	2	2	13686	3.13628	0	'correct'	1	2	1	1	0
'110715DA'	'NF'	6	'BFace'	2	3	10573	3.0242	0	'correct'	1	3	1	1	0
'110715DA'	'NF'	6	'BFace'	2	1	9796	2.99105	0	'correct'	2	4	1	1	0
'110715DA'	'NF'	6	'BFace'	2	2	16425	3.21551	0	'correct'	2	5	1	1	0
'110715DA'	'NF'	6	'BFace'	2	3	11331	3.05427	0	'correct'	2	6	1	1	0
'110715DA'	'NF'	6	'BFace'	2	1	10675	3.02837	0	'correct'	3	7	2	1	0
'110715DA'	'NF'	6	'BFace'	2	2	11140	3.04689	0	'correct'	3	8	2	1	0
'110715DA'	'NF'	6	'BFace'	2	3	11511	3.06111	0	'correct'	3	9	2	1	0
'110715DA'	'NF'	6	'BFace'	2	1	9957	2.99813	0	'correct'	4	10	2	1	0
'110715DA'	'NF'	6	'BFace'	2	2	9983	2.99926	0	'correct'	4	11	2	1	0
'110715DA'	'NF'	6	'BFace'	2	3	11553	3.06269	0	'correct'	4	12	2	1	0
'110715DA'	'NF'	7	'BFace'	15	1	13402	3.12717	0	'correct'	1	1	1	1	0
'110715DA'	'NF'	7	'BFace'	15	2	11414	3.05744	0	'correct'	1	2	1	1	0
'110715DA'	'NF'	7	'BFace'	15	3	10713	3.02991	0	'correct'	1	3	1	1	0
'110715DA'	'NF'	7	'BFace'	15	1	11073	3.04427	0	'correct'	2	4	1	1	0
'110715DA'	'NF'	7	'BFace'	15	2	11182	3.04852	0	'correct'	2	5	1	1	0
'110715DA'	'NF'	7	'BFace'	15	3	11320	3.05385	0	'correct'	2	6	1	1	0
'110715DA'	'NF'	7	'BFace'	15	1	9709	2.98717	0	'correct'	3	7	2	1	0
'110715DA'	'NF'	7	'BFace'	15	2	10450	3.01912	0	'correct'	3	8	2	1	0
'110715DA'	'NF'	7	'BFace'	15	3	10185	3.00796	0	'correct'	3	9	2	1	0
'110715DA'	'NF'	7	'BFace'	15	1	10506	3.02144	0	'correct'	4	10	2	1	0
'110715DA'	'NF'	7	'BFace'	15	2	10579	3.02444	0	'correct'	4	11	2	1	0
'110715DA'	'NF'	7	'BFace'	15	3	9416	2.97387	0	'correct'	4	12	2	1	0
'110715DA'	'NF'	8	'BFace'	17	1	12014	3.07969	0	'correct'	1	1	1	1	0
'110715DA'	'NF'	8	'BFace'	17	2	12843	3.10867	0	'correct'	1	2	1	1	0
'110715DA'	'NF'	8	'BFace'	17	3	11034	3.04273	0	'correct'	1	3	1	1	0
'110715DA'	'NF'	8	'BFace'	17	1	13720	3.13735	0	'correct'	2	4	1	1	0
'110715DA'	'NF'	8	'BFace'	17	2	14965	3.17508	0	'correct'	2	5	1	1	0
'110715DA'	'NF'	8	'BFace'	17	3	11146	3.04712	0	'correct'	2	6	1	1	0
'110715DA'	'NF'	8	'BFace'	17	1	11592	3.06416	0	'correct'	3	7	2	1	0
'110715DA'	'NF'	8	'BFace'	17	2	10686	3.02882	0	'correct'	3	8	2	1	0
'110715DA'	'NF'	8	'BFace'	17	3	10001	3.00004	0	'correct'	3	9	2	1	0
'110715DA'	'NF'	8	'BFace'	17	1	10398	3.01695	0	'correct'	4	10	2	1	0
'110715DA'	'NF'	8	'BFace'	17	2	12917	3.11116	0	'correct'	4	11	2	1	0
'110715DA'	'NF'	8	'BFace'	17	3	8817	2.94532	0	'correct'	4	12	2	1	0
'110715DA'	'NF'	9	'BFace'	23	1	11539	3.06217	0	'correct'	1	1	1	1	0
'110715DA'	'NF'	9	'BFace'	23	2	10626	3.02637	0	'correct'	1	2	1	1	0
'110715DA'	'NF'	9	'BFace'	23	3	11108	3.04564	0	'correct'	1	3	1	1	0
'110715DA'	'NF'	9	'BFace'	23	1	15102	3.17903	0	'correct'	2	4	1	1	0
'110715DA'	'NF'	9	'BFace'	23	2	11203	3.04933	0	'correct'	2	5	1	1	0
'110715DA'	'NF'	9	'BFace'	23	3	10441	3.01874	0	'correct'	2	6	1	1	0
'110715DA'	'NF'	9	'BFace'	23	1	10017	3.00074	0	'correct'	3	7	2	1	0
'110715DA'	'NF'	9	'BFace'	23	2	13897	3.14292	0	'correct'	3	8	2	1	0
'110715DA'	'NF'	9	'BFace'	23	3	9651	2.98457	0	'correct'	3	9	2	1	0
'110715DA'	'NF'	9	'BFace'	23	1	9580	2.98137	0	'correct'	4	10	2	1	0
'110715DA'	'NF'	9	'BFace'	23	2	11772	3.07085	0	'correct'	4	11	2	1	0
'110715DA'	'NF'	9	'BFace'	23	3	9750	2.989	0	'correct'	4	12	2	1	0
'110715DA'	'NF'	10	'BFace'	14	1	12325	3.09079	0	'correct'	1	1	1	1	0
'110715DA'	'NF'	10	'BFace'	14	2	10287	3.01229	0	'correct'	1	2	1	1	0
'110715DA'	'NF'	10	'BFace'	14	3	11529	3.06179	0	'correct'	1	3	1	1	0
'110715DA'	'NF'	10	'BFace'	14	1	13929	3.14392	0	'correct'	2	4	1	1	0
'110715DA'	'NF'	10	'BFace'	14	2	10403	3.01716	0	'correct'	2	5	1	1	0
'110715DA'	'NF'	10	'BFace'	14	3	14783	3.16976	0	'correct'	2	6	1	1	0
'110715DA'	'NF'	10	'BFace'	14	1	10147	3.00634	0	'correct'	3	7	2	1	0
'110715DA'	'NF'	10	'BFace'	14	2	11272	3.052	0	'correct'	3	8	2	1	0
'110715DA'	'NF'	10	'BFace'	14	3	13159	3.11922	0	'correct'	3	9	2	1	0
'110715DA'	'NF'	10	'BFace'	14	1	10387	3.01649	0	'correct'	4	10	2	1	0
'110715DA'	'NF'	10	'BFace'	14	2	10267	3.01144	0	'correct'	4	11	2	1	0
'110715DA'	'NF'	10	'BFace'	14	3	9366	2.97155	0	'correct'	4	12	2	1	0
'110715DA'	'NF'	11	'BFace'	19	1	11656	3.06655	0	'correct'	1	1	1	1	0
'110715DA'	'NF'	11	'BFace'	19	2	11297	3.05296	0	'correct'	1	2	1	1	0
'110715DA'	'NF'	11	'BFace'	19	3	19450	3.28892	0	'correct'	1	3	1	1	0
'110715DA'	'NF'	11	'BFace'	19	1	10239	3.01026	0	'correct'	2	4	1	1	0
'110715DA'	'NF'	11	'BFace'	19	2	11968	3.07802	0	'correct'	2	5	1	1	0
'110715DA'	'NF'	11	'BFace'	19	3	10554	3.02342	0	'correct'	2	6	1	1	0
'110715DA'	'NF'	11	'BFace'	19	1	9365	2.97151	0	'correct'	3	7	2	1	0
'110715DA'	'NF'	11	'BFace'	19	2	11218	3.04992	0	'correct'	3	8	2	1	0
'110715DA'	'NF'	11	'BFace'	19	3	16275	3.21152	0	'correct'	3	9	2	1	0
'110715DA'	'NF'	11	'BFace'	19	1	10971	3.04025	0	'correct'	4	10	2	1	0
'110715DA'	'NF'	11	'BFace'	19	2	9692	2.98641	0	'correct'	4	11	2	1	0
'110715DA'	'NF'	11	'BFace'	19	3	9199	2.96374	0	'correct'	4	12	2	1	0
'110715DA'	'NF'	12	'BFace'	13	1	14100	3.14922	0	'correct'	1	1	1	1	0
'110715DA'	'NF'	12	'BFace'	13	2	11019	3.04214	0	'correct'	1	2	1	1	0
'110715DA'	'NF'	12	'BFace'	13	3	20533	3.31245	0	'correct'	1	3	1	1	1
'110715DA'	'NF'	12	'BFace'	13	1	11519	3.06141	0	'correct'	2	4	1	1	0
'110715DA'	'NF'	12	'BFace'	13	2	11803	3.07199	0	'correct'	2	5	1	1	0
'110715DA'	'NF'	12	'BFace'	13	3	10688	3.0289	0	'correct'	2	6	1	1	0
'110715DA'	'NF'	12	'BFace'	13	1	9086	2.95837	0	'correct'	3	7	2	1	0
'110715DA'	'NF'	12	'BFace'	13	2	11380	3.05614	0	'correct'	3	8	2	1	0
'110715DA'	'NF'	12	'BFace'	13	3	11927	3.07653	0	'correct'	3	9	2	1	0
'110715DA'	'NF'	12	'BFace'	13	1	11469	3.05953	0	'correct'	4	10	2	1	0
'110715DA'	'NF'	12	'BFace'	13	2	20819	3.31846	0	'correct'	4	11	2	1	0
'110715DA'	'NF'	12	'BFace'	13	3	10734	3.03076	0	'correct'	4	12	2	1	0
'110715YB'	'Famous'	1	'BFace'	4	1	11587	3.06397	0	'correct'	1	1	1	1	0
'110715YB'	'Famous'	1	'BFace'	4	2	9934	2.99712	0	'correct'	1	2	1	1	0
'110715YB'	'Famous'	1	'BFace'	4	3	11375	3.05595	0	'correct'	1	3	1	1	0
'110715YB'	'Famous'	1	'BFace'	4	1	10555	3.02346	0	'correct'	2	4	1	1	0
'110715YB'	'Famous'	1	'BFace'	4	2	11538	3.06213	0	'correct'	2	5	1	1	0
'110715YB'	'Famous'	1	'BFace'	4	3	12034	3.08041	0	'correct'	2	6	1	1	0
'110715YB'	'Famous'	1	'BFace'	4	1	9439	2.97493	0	'correct'	3	7	2	1	0
'110715YB'	'Famous'	1	'BFace'	4	2	9823	2.99224	0	'correct'	3	8	2	1	0
'110715YB'	'Famous'	1	'BFace'	4	3	10569	3.02403	0	'correct'	3	9	2	1	0
'110715YB'	'Famous'	1	'BFace'	4	1	10403	3.01716	0	'correct'	4	10	2	1	0
'110715YB'	'Famous'	1	'BFace'	4	2	10682	3.02865	0	'correct'	4	11	2	1	0
'110715YB'	'Famous'	1	'BFace'	4	3	17331	3.23882	0	'correct'	4	12	2	1	0
'110715YB'	'Famous'	2	'BFace'	5	1	6902	2.83897	0	'correct'	1	1	1	1	0
'110715YB'	'Famous'	2	'BFace'	5	2	10210	3.00903	0	'correct'	1	2	1	1	0
'110715YB'	'Famous'	2	'BFace'	5	3	10778	3.03254	0	'correct'	1	3	1	1	0
'110715YB'	'Famous'	2	'BFace'	5	1	11631	3.06562	0	'correct'	2	4	1	1	0
'110715YB'	'Famous'	2	'BFace'	5	2	9938	2.9973	0	'correct'	2	5	1	1	0
'110715YB'	'Famous'	2	'BFace'	5	3	9567	2.98078	0	'correct'	2	6	1	1	0
'110715YB'	'Famous'	2	'BFace'	5	1	6653	2.82302	0	'correct'	3	7	2	1	0
'110715YB'	'Famous'	2	'BFace'	5	2	8289	2.9185	0	'correct'	3	8	2	1	0
'110715YB'	'Famous'	2	'BFace'	5	3	10370	3.01578	0	'correct'	3	9	2	1	0
'110715YB'	'Famous'	2	'BFace'	5	1	9400	2.97313	0	'correct'	4	10	2	1	0
'110715YB'	'Famous'	2	'BFace'	5	2	9904	2.99581	0	'correct'	4	11	2	1	0
'110715YB'	'Famous'	2	'BFace'	5	3	11137	3.04677	0	'correct'	4	12	2	1	0
'110715YB'	'Famous'	3	'BFace'	12	1	7080	2.85003	0	'correct'	1	1	1	1	0
'110715YB'	'Famous'	3	'BFace'	12	2	12769	3.10616	0	'correct'	1	2	1	1	0
'110715YB'	'Famous'	3	'BFace'	12	3	10719	3.03015	0	'correct'	1	3	1	1	0
'110715YB'	'Famous'	3	'BFace'	12	1	10782	3.0327	0	'correct'	2	4	1	1	0
'110715YB'	'Famous'	3	'BFace'	12	2	11953	3.07748	0	'correct'	2	5	1	1	0
'110715YB'	'Famous'	3	'BFace'	12	3	13542	3.13168	0	'correct'	2	6	1	1	0
'110715YB'	'Famous'	3	'BFace'	12	1	9895	2.99542	0	'correct'	3	7	2	1	0
'110715YB'	'Famous'	3	'BFace'	12	2	11693	3.06793	0	'correct'	3	8	2	1	0
'110715YB'	'Famous'	3	'BFace'	12	3	11225	3.05019	0	'correct'	3	9	2	1	0
'110715YB'	'Famous'	3	'BFace'	12	1	13292	3.12359	0	'correct'	4	10	2	1	0
'110715YB'	'Famous'	3	'BFace'	12	2	10838	3.03495	0	'correct'	4	11	2	1	0
'110715YB'	'Famous'	3	'BFace'	12	3	8819	2.94542	0	'correct'	4	12	2	1	0
'110715YB'	'Famous'	4	'BFace'	11	1	10665	3.02796	0	'correct'	1	1	1	1	0
'110715YB'	'Famous'	4	'BFace'	11	2	10309	3.01322	0	'correct'	1	2	1	1	0
'110715YB'	'Famous'	4	'BFace'	11	3	11394	3.05668	0	'correct'	1	3	1	1	0
'110715YB'	'Famous'	4	'BFace'	11	1	9866	2.99414	0	'correct'	2	4	1	1	0
'110715YB'	'Famous'	4	'BFace'	11	2	10867	3.03611	0	'correct'	2	5	1	1	0
'110715YB'	'Famous'	4	'BFace'	11	3	12549	3.09861	0	'correct'	2	6	1	1	0
'110715YB'	'Famous'	4	'BFace'	11	1	11924	3.07642	0	'correct'	3	7	2	1	0
'110715YB'	'Famous'	4	'BFace'	11	2	9121	2.96004	0	'correct'	3	8	2	1	0
'110715YB'	'Famous'	4	'BFace'	11	3	9230	2.9652	0	'correct'	3	9	2	1	0
'110715YB'	'Famous'	4	'BFace'	11	1	11488	3.06024	0	'correct'	4	10	2	1	0
'110715YB'	'Famous'	4	'BFace'	11	2	9300	2.96848	0	'correct'	4	11	2	1	0
'110715YB'	'Famous'	4	'BFace'	11	3	9339	2.9703	0	'correct'	4	12	2	1	0
'110715YB'	'Famous'	5	'BFace'	1	1	14283	3.15482	0	'correct'	1	1	1	1	0
'110715YB'	'Famous'	5	'BFace'	1	2	9589	2.98177	0	'correct'	1	2	1	1	0
'110715YB'	'Famous'	5	'BFace'	1	3	12625	3.10123	0	'correct'	1	3	1	1	0
'110715YB'	'Famous'	5	'BFace'	1	1	10867	3.03611	0	'correct'	2	4	1	1	0
'110715YB'	'Famous'	5	'BFace'	1	2	12745	3.10534	0	'correct'	2	5	1	1	0
'110715YB'	'Famous'	5	'BFace'	1	3	9872	2.99441	0	'correct'	2	6	1	1	0
'110715YB'	'Famous'	5	'BFace'	1	1	10383	3.01632	0	'correct'	3	7	2	1	0
'110715YB'	'Famous'	5	'BFace'	1	2	5005	2.6994	0	'correct'	3	8	2	1	0
'110715YB'	'Famous'	5	'BFace'	1	3	9763	2.98958	0	'correct'	3	9	2	1	0
'110715YB'	'Famous'	5	'BFace'	1	1	9009	2.95468	0	'correct'	4	10	2	1	0
'110715YB'	'Famous'	5	'BFace'	1	2	8716	2.94032	0	'correct'	4	11	2	1	0
'110715YB'	'Famous'	5	'BFace'	1	3	10265	3.01136	0	'correct'	4	12	2	1	0
'110715YB'	'Famous'	6	'BFace'	9	1	10393	3.01674	0	'correct'	1	1	1	1	0
'110715YB'	'Famous'	6	'BFace'	9	2	10302	3.01292	0	'correct'	1	2	1	1	0
'110715YB'	'Famous'	6	'BFace'	9	3	10823	3.03435	0	'correct'	1	3	1	1	0
'110715YB'	'Famous'	6	'BFace'	9	1	11132	3.04657	0	'correct'	2	4	1	1	0
'110715YB'	'Famous'	6	'BFace'	9	2	11134	3.04665	0	'correct'	2	5	1	1	0
'110715YB'	'Famous'	6	'BFace'	9	3	10655	3.02755	0	'correct'	2	6	1	1	0
'110715YB'	'Famous'	6	'BFace'	9	1	10981	3.04064	0	'correct'	3	7	2	1	0
'110715YB'	'Famous'	6	'BFace'	9	2	9539	2.9795	0	'correct'	3	8	2	1	0
'110715YB'	'Famous'	6	'BFace'	9	3	9468	2.97626	0	'correct'	3	9	2	1	0
'110715YB'	'Famous'	6	'BFace'	9	1	10451	3.01916	0	'correct'	4	10	2	1	0
'110715YB'	'Famous'	6	'BFace'	9	2	13996	3.146	0	'correct'	4	11	2	1	0
'110715YB'	'Famous'	6	'BFace'	9	3	9649	2.98448	0	'correct'	4	12	2	1	0
'110715YB'	'Famous'	7	'BFace'	15	1	10736	3.03084	0	'correct'	1	1	1	1	0
'110715YB'	'Famous'	7	'BFace'	15	2	10544	3.02301	0	'correct'	1	2	1	1	0
'110715YB'	'Famous'	7	'BFace'	15	3	11086	3.04477	0	'correct'	1	3	1	1	0
'110715YB'	'Famous'	7	'BFace'	15	1	13570	3.13258	0	'correct'	2	4	1	1	0
'110715YB'	'Famous'	7	'BFace'	15	2	13838	3.14107	0	'correct'	2	5	1	1	0
'110715YB'	'Famous'	7	'BFace'	15	3	11778	3.07107	0	'correct'	2	6	1	1	0
'110715YB'	'Famous'	7	'BFace'	15	1	11269	3.05189	0	'correct'	3	7	2	1	0
'110715YB'	'Famous'	7	'BFace'	15	2	10053	3.0023	0	'correct'	3	8	2	1	0
'110715YB'	'Famous'	7	'BFace'	15	3	25559	3.40754	0	'correct'	3	9	2	1	1
'110715YB'	'Famous'	7	'BFace'	15	1	8834	2.94616	0	'correct'	4	10	2	1	0
'110715YB'	'Famous'	7	'BFace'	15	2	11219	3.04995	0	'correct'	4	11	2	1	0
'110715YB'	'Famous'	7	'BFace'	15	3	16628	3.22084	0	'correct'	4	12	2	1	0
'110715YB'	'Famous'	8	'BFace'	20	1	9542	2.97964	0	'correct'	1	1	1	1	0
'110715YB'	'Famous'	8	'BFace'	20	2	9432	2.9746	0	'correct'	1	2	1	1	0
'110715YB'	'Famous'	8	'BFace'	20	3	10133	3.00574	0	'correct'	1	3	1	1	0
'110715YB'	'Famous'	8	'BFace'	20	1	8806	2.94478	0	'correct'	2	4	1	1	0
'110715YB'	'Famous'	8	'BFace'	20	2	10837	3.03491	0	'correct'	2	5	1	1	0
'110715YB'	'Famous'	8	'BFace'	20	3	14442	3.15963	0	'correct'	2	6	1	1	0
'110715YB'	'Famous'	8	'BFace'	20	1	10603	3.02543	0	'correct'	3	7	2	1	0
'110715YB'	'Famous'	8	'BFace'	20	2	10362	3.01544	0	'correct'	3	8	2	1	0
'110715YB'	'Famous'	8	'BFace'	20	3	15070	3.17811	1	'correct'	3	9	2	1	0
'110715YB'	'Famous'	8	'BFace'	20	1	9235	2.96544	0	'correct'	4	10	2	1	0
'110715YB'	'Famous'	8	'BFace'	20	2	10540	3.02284	0	'correct'	4	11	2	1	0
'110715YB'	'Famous'	8	'BFace'	20	3	8021	2.90423	0	'correct'	4	12	2	1	0
'110715YB'	'Famous'	9	'BFace'	14	1	10525	3.02222	0	'correct'	1	1	1	1	0
'110715YB'	'Famous'	9	'BFace'	14	2	23062	3.3629	0	'correct'	1	2	1	1	1
'110715YB'	'Famous'	9	'BFace'	14	3	11815	3.07243	0	'correct'	1	3	1	1	0
'110715YB'	'Famous'	9	'BFace'	14	1	9524	2.97882	0	'correct'	2	4	1	1	0
'110715YB'	'Famous'	9	'BFace'	14	2	11678	3.06737	0	'correct'	2	5	1	1	0
'110715YB'	'Famous'	9	'BFace'	14	3	10893	3.03715	0	'correct'	2	6	1	1	0
'110715YB'	'Famous'	9	'BFace'	14	1	11581	3.06375	0	'correct'	3	7	2	1	0
'110715YB'	'Famous'	9	'BFace'	14	2	11444	3.05858	0	'correct'	3	8	2	1	0
'110715YB'	'Famous'	9	'BFace'	14	3	13014	3.11441	0	'correct'	3	9	2	1	0
'110715YB'	'Famous'	9	'BFace'	14	1	11762	3.07048	0	'correct'	4	10	2	1	0
'110715YB'	'Famous'	9	'BFace'	14	2	10202	3.00869	0	'correct'	4	11	2	1	0
'110715YB'	'Famous'	9	'BFace'	14	3	10726	3.03044	0	'correct'	4	12	2	1	0
'110715YB'	'Famous'	10	'BFace'	16	1	9621	2.98322	0	'correct'	1	1	1	1	0
'110715YB'	'Famous'	10	'BFace'	16	2	11347	3.05488	0	'correct'	1	2	1	1	0
'110715YB'	'Famous'	10	'BFace'	16	3	11344	3.05477	0	'correct'	1	3	1	1	0
'110715YB'	'Famous'	10	'BFace'	16	1	11323	3.05396	0	'correct'	2	4	1	1	0
'110715YB'	'Famous'	10	'BFace'	16	2	11192	3.04891	0	'correct'	2	5	1	1	0
'110715YB'	'Famous'	10	'BFace'	16	3	11327	3.05411	0	'correct'	2	6	1	1	0
'110715YB'	'Famous'	10	'BFace'	16	1	10826	3.03447	0	'correct'	3	7	2	1	0
'110715YB'	'Famous'	10	'BFace'	16	2	11247	3.05104	0	'correct'	3	8	2	1	0
'110715YB'	'Famous'	10	'BFace'	16	3	10045	3.00195	0	'correct'	3	9	2	1	0
'110715YB'	'Famous'	10	'BFace'	16	1	11570	3.06333	0	'correct'	4	10	2	1	0
'110715YB'	'Famous'	10	'BFace'	16	2	11843	3.07346	0	'correct'	4	11	2	1	0
'110715YB'	'Famous'	10	'BFace'	16	3	9924	2.99669	0	'correct'	4	12	2	1	0
'110715YB'	'Famous'	11	'BFace'	13	1	12365	3.09219	0	'correct'	1	1	1	1	0
'110715YB'	'Famous'	11	'BFace'	13	2	12299	3.08987	0	'correct'	1	2	1	1	0
'110715YB'	'Famous'	11	'BFace'	13	3	10738	3.03092	0	'correct'	1	3	1	1	0
'110715YB'	'Famous'	11	'BFace'	13	1	12893	3.11035	0	'correct'	2	4	1	1	0
'110715YB'	'Famous'	11	'BFace'	13	2	10147	3.00634	0	'correct'	2	5	1	1	0
'110715YB'	'Famous'	11	'BFace'	13	3	9473	2.97649	0	'correct'	2	6	1	1	0
'110715YB'	'Famous'	11	'BFace'	13	1	11560	3.06296	0	'correct'	3	7	2	1	0
'110715YB'	'Famous'	11	'BFace'	13	2	10174	3.00749	0	'correct'	3	8	2	1	0
'110715YB'	'Famous'	11	'BFace'	13	3	10904	3.03759	0	'correct'	3	9	2	1	0
'110715YB'	'Famous'	11	'BFace'	13	1	10610	3.02572	0	'correct'	4	10	2	1	0
'110715YB'	'Famous'	11	'BFace'	13	2	9638	2.98399	0	'correct'	4	11	2	1	0
'110715YB'	'Famous'	11	'BFace'	13	3	8962	2.9524	0	'correct'	4	12	2	1	0
'110715YB'	'Famous'	12	'BFace'	22	1	12765	3.10602	0	'correct'	1	1	1	1	0
'110715YB'	'Famous'	12	'BFace'	22	2	7950	2.90037	0	'correct'	1	2	1	1	0
'110715YB'	'Famous'	12	'BFace'	22	3	17479	3.24252	0	'correct'	1	3	1	1	1
'110715YB'	'Famous'	12	'BFace'	22	1	10535	3.02263	0	'correct'	2	4	1	1	0
'110715YB'	'Famous'	12	'BFace'	22	2	10815	3.03403	0	'correct'	2	5	1	1	0
'110715YB'	'Famous'	12	'BFace'	22	3	12326	3.09082	0	'correct'	2	6	1	1	0
'110715YB'	'Famous'	12	'BFace'	22	1	12785	3.1067	0	'correct'	3	7	2	1	0
'110715YB'	'Famous'	12	'BFace'	22	2	8442	2.92645	0	'correct'	3	8	2	1	0
'110715YB'	'Famous'	12	'BFace'	22	3	9845	2.99322	0	'correct'	3	9	2	1	0
'110715YB'	'Famous'	12	'BFace'	22	1	9192	2.96341	0	'correct'	4	10	2	1	0
'110715YB'	'Famous'	12	'BFace'	22	2	11948	3.0773	0	'correct'	4	11	2	1	0
'110715YB'	'Famous'	12	'BFace'	22	3	9123	2.96014	0	'correct'	4	12	2	1	0
'110715YB'	'NF'	1	'BFace'	8	1	9719	2.98762	0	'correct'	1	1	1	1	0
'110715YB'	'NF'	1	'BFace'	8	2	10426	3.01812	0	'correct'	1	2	1	1	0
'110715YB'	'NF'	1	'BFace'	8	3	9684	2.98605	0	'correct'	1	3	1	1	0
'110715YB'	'NF'	1	'BFace'	8	1	11050	3.04336	0	'correct'	2	4	1	1	0
'110715YB'	'NF'	1	'BFace'	8	2	10784	3.03278	0	'correct'	2	5	1	1	0
'110715YB'	'NF'	1	'BFace'	8	3	9627	2.98349	0	'correct'	2	6	1	1	0
'110715YB'	'NF'	1	'BFace'	8	1	27962	3.44657	1	'correct'	3	7	2	1	1
'110715YB'	'NF'	1	'BFace'	8	2	8715	2.94027	0	'correct'	3	8	2	1	0
'110715YB'	'NF'	1	'BFace'	8	3	11010	3.04179	0	'correct'	3	9	2	1	0
'110715YB'	'NF'	1	'BFace'	8	1	7281	2.86219	0	'correct'	4	10	2	1	0
'110715YB'	'NF'	1	'BFace'	8	2	7787	2.89137	0	'correct'	4	11	2	1	0
'110715YB'	'NF'	1	'BFace'	8	3	10159	3.00685	0	'correct'	4	12	2	1	0
'110715YB'	'NF'	2	'BFace'	7	1	10355	3.01515	0	'correct'	1	1	1	1	0
'110715YB'	'NF'	2	'BFace'	7	2	10214	3.0092	0	'correct'	1	2	1	1	0
'110715YB'	'NF'	2	'BFace'	7	3	11191	3.04887	0	'correct'	1	3	1	1	0
'110715YB'	'NF'	2	'BFace'	7	1	15350	3.18611	0	'correct'	2	4	1	1	1
'110715YB'	'NF'	2	'BFace'	7	2	10463	3.01966	0	'correct'	2	5	1	1	0
'110715YB'	'NF'	2	'BFace'	7	3	9490	2.97727	0	'correct'	2	6	1	1	0
'110715YB'	'NF'	2	'BFace'	7	1	11950	3.07737	0	'correct'	3	7	2	1	0
'110715YB'	'NF'	2	'BFace'	7	2	9244	2.96586	0	'correct'	3	8	2	1	0
'110715YB'	'NF'	2	'BFace'	7	3	11168	3.04798	0	'correct'	3	9	2	1	0
'110715YB'	'NF'	2	'BFace'	7	1	10401	3.01708	0	'correct'	4	10	2	1	0
'110715YB'	'NF'	2	'BFace'	7	2	10307	3.01313	0	'correct'	4	11	2	1	0
'110715YB'	'NF'	2	'BFace'	7	3	10422	3.01795	0	'correct'	4	12	2	1	0
'110715YB'	'NF'	3	'BFace'	2	1	11622	3.06528	0	'correct'	1	1	1	1	0
'110715YB'	'NF'	3	'BFace'	2	2	9041	2.95622	0	'correct'	1	2	1	1	0
'110715YB'	'NF'	3	'BFace'	2	3	10735	3.0308	0	'correct'	1	3	1	1	0
'110715YB'	'NF'	3	'BFace'	2	1	10512	3.02169	0	'correct'	2	4	1	1	0
'110715YB'	'NF'	3	'BFace'	2	2	9126	2.96028	0	'correct'	2	5	1	1	0
'110715YB'	'NF'	3	'BFace'	2	3	11955	3.07755	0	'correct'	2	6	1	1	0
'110715YB'	'NF'	3	'BFace'	2	1	10459	3.01949	0	'correct'	3	7	2	1	0
'110715YB'	'NF'	3	'BFace'	2	2	9643	2.98421	0	'correct'	3	8	2	1	0
'110715YB'	'NF'	3	'BFace'	2	3	7212	2.85806	0	'correct'	3	9	2	1	0
'110715YB'	'NF'	3	'BFace'	2	1	8082	2.90752	0	'correct'	4	10	2	1	0
'110715YB'	'NF'	3	'BFace'	2	2	13713	3.13713	0	'correct'	4	11	2	1	0
'110715YB'	'NF'	3	'BFace'	2	3	9614	2.9829	0	'correct'	4	12	2	1	0
'110715YB'	'NF'	4	'BFace'	3	1	10575	3.02428	0	'correct'	1	1	1	1	0
'110715YB'	'NF'	4	'BFace'	3	2	10525	3.02222	0	'correct'	1	2	1	1	0
'110715YB'	'NF'	4	'BFace'	3	3	9888	2.99511	0	'correct'	1	3	1	1	0
'110715YB'	'NF'	4	'BFace'	3	1	13026	3.11481	0	'correct'	2	4	1	1	0
'110715YB'	'NF'	4	'BFace'	3	2	11155	3.04747	0	'correct'	2	5	1	1	0
'110715YB'	'NF'	4	'BFace'	3	3	10399	3.01699	0	'correct'	2	6	1	1	0
'110715YB'	'NF'	4	'BFace'	3	1	9890	2.9952	0	'correct'	3	7	2	1	0
'110715YB'	'NF'	4	'BFace'	3	2	13420	3.12775	0	'correct'	3	8	2	1	0
'110715YB'	'NF'	4	'BFace'	3	3	12850	3.1089	0	'correct'	3	9	2	1	0
'110715YB'	'NF'	4	'BFace'	3	1	10298	3.01275	0	'correct'	4	10	2	1	0
'110715YB'	'NF'	4	'BFace'	3	2	9474	2.97653	0	'correct'	4	11	2	1	0
'110715YB'	'NF'	4	'BFace'	3	3	8814	2.94517	0	'correct'	4	12	2	1	0
'110715YB'	'NF'	5	'BFace'	6	1	8526	2.93075	0	'correct'	1	1	1	1	0
'110715YB'	'NF'	5	'BFace'	6	2	9617	2.98304	0	'correct'	1	2	1	1	0
'110715YB'	'NF'	5	'BFace'	6	3	11603	3.06457	0	'correct'	1	3	1	1	0
'110715YB'	'NF'	5	'BFace'	6	1	10801	3.03346	0	'correct'	2	4	1	1	0
'110715YB'	'NF'	5	'BFace'	6	2	12500	3.09691	0	'correct'	2	5	1	1	0
'110715YB'	'NF'	5	'BFace'	6	3	10434	3.01845	0	'correct'	2	6	1	1	0
'110715YB'	'NF'	5	'BFace'	6	1	11539	3.06217	0	'correct'	3	7	2	1	0
'110715YB'	'NF'	5	'BFace'	6	2	8974	2.95299	0	'correct'	3	8	2	1	0
'110715YB'	'NF'	5	'BFace'	6	3	9492	2.97736	0	'correct'	3	9	2	1	0
'110715YB'	'NF'	5	'BFace'	6	1	9404	2.97331	0	'correct'	4	10	2	1	0
'110715YB'	'NF'	5	'BFace'	6	2	8059	2.90628	0	'correct'	4	11	2	1	0
'110715YB'	'NF'	5	'BFace'	6	3	10165	3.00711	0	'correct'	4	12	2	1	0
'110715YB'	'NF'	6	'BFace'	10	1	10875	3.03643	0	'correct'	1	1	1	1	0
'110715YB'	'NF'	6	'BFace'	10	2	10217	3.00932	0	'correct'	1	2	1	1	0
'110715YB'	'NF'	6	'BFace'	10	3	10282	3.01208	0	'correct'	1	3	1	1	0
'110715YB'	'NF'	6	'BFace'	10	1	11502	3.06077	0	'correct'	2	4	1	1	0
'110715YB'	'NF'	6	'BFace'	10	2	10954	3.03957	0	'correct'	2	5	1	1	0
'110715YB'	'NF'	6	'BFace'	10	3	9539	2.9795	0	'correct'	2	6	1	1	0
'110715YB'	'NF'	6	'BFace'	10	1	9973	2.99883	0	'correct'	3	7	2	1	0
'110715YB'	'NF'	6	'BFace'	10	2	10270	3.01157	0	'correct'	3	8	2	1	0
'110715YB'	'NF'	6	'BFace'	10	3	12412	3.09384	0	'correct'	3	9	2	1	0
'110715YB'	'NF'	6	'BFace'	10	1	10477	3.02024	0	'correct'	4	10	2	1	0
'110715YB'	'NF'	6	'BFace'	10	2	10807	3.03371	0	'correct'	4	11	2	1	0
'110715YB'	'NF'	6	'BFace'	10	3	8985	2.95352	0	'correct'	4	12	2	1	0
'110715YB'	'NF'	7	'BFace'	19	1	10398	3.01695	0	'correct'	1	1	1	1	0
'110715YB'	'NF'	7	'BFace'	19	2	9237	2.96553	0	'correct'	1	2	1	1	0
'110715YB'	'NF'	7	'BFace'	19	3	11051	3.0434	0	'correct'	1	3	1	1	0
'110715YB'	'NF'	7	'BFace'	19	1	10980	3.0406	0	'correct'	2	4	1	1	0
'110715YB'	'NF'	7	'BFace'	19	2	13369	3.1261	0	'correct'	2	5	1	1	0
'110715YB'	'NF'	7	'BFace'	19	3	10841	3.03507	0	'correct'	2	6	1	1	0
'110715YB'	'NF'	7	'BFace'	19	1	10114	3.00492	0	'correct'	3	7	2	1	0
'110715YB'	'NF'	7	'BFace'	19	2	9483	2.97695	0	'correct'	3	8	2	1	0
'110715YB'	'NF'	7	'BFace'	19	3	12139	3.08418	0	'correct'	3	9	2	1	0
'110715YB'	'NF'	7	'BFace'	19	1	10866	3.03607	0	'correct'	4	10	2	1	0
'110715YB'	'NF'	7	'BFace'	19	2	11778	3.07107	0	'correct'	4	11	2	1	0
'110715YB'	'NF'	7	'BFace'	19	3	9177	2.9627	0	'correct'	4	12	2	1
'110715YB'	'NF'	8	'BFace'	18	1	9896	2.99546	0	'correct'	1	1	1	1	0
'110715YB'	'NF'	8	'BFace'	18	2	9242	2.96577	0	'correct'	1	2	1	1	0
'110715YB'	'NF'	8	'BFace'	18	3	11330	3.05423	0	'correct'	1	3	1	1	0
'110715YB'	'NF'	8	'BFace'	18	1	10497	3.02107	0	'correct'	2	4	1	1	0
'110715YB'	'NF'	8	'BFace'	18	2	10927	3.0385	0	'correct'	2	5	1	1	0
'110715YB'	'NF'	8	'BFace'	18	3	15301	3.18472	0	'correct'	2	6	1	1	0
'110715YB'	'NF'	8	'BFace'	18	1	10715	3.02999	0	'correct'	3	7	2	1	0
'110715YB'	'NF'	8	'BFace'	18	2	11636	3.0658	0	'correct'	3	8	2	1	0
'110715YB'	'NF'	8	'BFace'	18	3	9710	2.98722	0	'correct'	3	9	2	1	0
'110715YB'	'NF'	8	'BFace'	18	1	9730	2.98811	0	'correct'	4	10	2	1	0
'110715YB'	'NF'	8	'BFace'	18	2	9660	2.98498	0	'correct'	4	11	2	1	0
'110715YB'	'NF'	8	'BFace'	18	3	9778	2.99025	0	'correct'	4	12	2	1	0
'110715YB'	'NF'	9	'BFace'	23	1	9842	2.99308	0	'correct'	1	1	1	1	0
'110715YB'	'NF'	9	'BFace'	23	2	11693	3.06793	0	'correct'	1	2	1	1	0
'110715YB'	'NF'	9	'BFace'	23	3	11809	3.07221	0	'correct'	1	3	1	1	0
'110715YB'	'NF'	9	'BFace'	23	1	11238	3.05069	0	'correct'	2	4	1	1	0
'110715YB'	'NF'	9	'BFace'	23	2	12319	3.09058	0	'correct'	2	5	1	1	0
'110715YB'	'NF'	9	'BFace'	23	3	10527	3.0223	0	'correct'	2	6	1	1	0
'110715YB'	'NF'	9	'BFace'	23	1	10617	3.026	0	'correct'	3	7	2	1	0
'110715YB'	'NF'	9	'BFace'	23	2	10089	3.00385	0	'correct'	3	8	2	1	0
'110715YB'	'NF'	9	'BFace'	23	3	10212	3.00911	0	'correct'	3	9	2	1	0
'110715YB'	'NF'	9	'BFace'	23	1	9195	2.96355	0	'correct'	4	10	2	1	0
'110715YB'	'NF'	9	'BFace'	23	2	9838	2.99291	0	'correct'	4	11	2	1	0
'110715YB'	'NF'	9	'BFace'	23	3	9996	2.99983	0	'correct'	4	12	2	1	0
'110715YB'	'NF'	10	'BFace'	21	1	10071	3.00307	0	'correct'	1	1	1	1	0
'110715YB'	'NF'	10	'BFace'	21	2	10835	3.03483	0	'correct'	1	2	1	1	0
'110715YB'	'NF'	10	'BFace'	21	3	12713	3.10425	0	'correct'	1	3	1	1	0
'110715YB'	'NF'	10	'BFace'	21	1	11252	3.05123	0	'correct'	2	4	1	1	0
'110715YB'	'NF'	10	'BFace'	21	2	10934	3.03878	0	'correct'	2	5	1	1	0
'110715YB'	'NF'	10	'BFace'	21	3	10366	3.01561	0	'correct'	2	6	1	1	0
'110715YB'	'NF'	10	'BFace'	21	1	11616	3.06506	0	'correct'	3	7	2	1	0
'110715YB'	'NF'	10	'BFace'	21	2	16937	3.22884	0	'correct'	3	8	2	1	1
'110715YB'	'NF'	10	'BFace'	21	3	12526	3.09781	0	'correct'	3	9	2	1	0
'110715YB'	'NF'	10	'BFace'	21	1	9762	2.98954	0	'correct'	4	10	2	1	0
'110715YB'	'NF'	10	'BFace'	21	2	9915	2.99629	0	'correct'	4	11	2	1	0
'110715YB'	'NF'	10	'BFace'	21	3	9752	2.98909	0	'correct'	4	12	2	1	0
'110715YB'	'NF'	11	'BFace'	17	1	10371	3.01582	0	'correct'	1	1	1	1	0
'110715YB'	'NF'	11	'BFace'	17	2	9953	2.99795	0	'correct'	1	2	1	1	0
'110715YB'	'NF'	11	'BFace'	17	3	13978	3.14545	0	'correct'	1	3	1	1	0
'110715YB'	'NF'	11	'BFace'	17	1	13187	3.12015	0	'correct'	2	4	1	1	0
'110715YB'	'NF'	11	'BFace'	17	2	13558	3.1322	0	'correct'	2	5	1	1	0
'110715YB'	'NF'	11	'BFace'	17	3	10597	3.02518	0	'correct'	2	6	1	1	0
'110715YB'	'NF'	11	'BFace'	17	1	9328	2.96979	0	'correct'	3	7	2	1	0
'110715YB'	'NF'	11	'BFace'	17	2	9160	2.9619	0	'correct'	3	8	2	1	0
'110715YB'	'NF'	11	'BFace'	17	3	9633	2.98376	0	'correct'	3	9	2	1	0
'110715YB'	'NF'	11	'BFace'	17	1	10233	3.01	0	'correct'	4	10	2	1	0
'110715YB'	'NF'	11	'BFace'	17	2	10570	3.02407	0	'correct'	4	11	2	1	0
'110715YB'	'NF'	11	'BFace'	17	3	9958	2.99817	0	'correct'	4	12	2	1	0
'110715YB'	'NF'	12	'BFace'	24	1	10350	3.01494	0	'correct'	1	1	1	1	0
'110715YB'	'NF'	12	'BFace'	24	2	9879	2.99471	0	'correct'	1	2	1	1	0
'110715YB'	'NF'	12	'BFace'	24	3	13662	3.13551	0	'correct'	1	3	1	1	0
'110715YB'	'NF'	12	'BFace'	24	1	11135	3.04669	0	'correct'	2	4	1	1	0
'110715YB'	'NF'	12	'BFace'	24	2	9748	2.98892	0	'correct'	2	5	1	1	0
'110715YB'	'NF'	12	'BFace'	24	3	10216	3.00928	0	'correct'	2	6	1	1	0
'110715YB'	'NF'	12	'BFace'	24	1	9252	2.96624	0	'correct'	3	7	2	1	0
'110715YB'	'NF'	12	'BFace'	24	2	9627	2.98349	0	'correct'	3	8	2	1	0
'110715YB'	'NF'	12	'BFace'	24	3	10410	3.01745	0	'correct'	3	9	2	1	0
'110715YB'	'NF'	12	'BFace'	24	1	10988	3.04092	0	'correct'	4	10	2	1	0
'110715YB'	'NF'	12	'BFace'	24	2	9905	2.99585	0	'correct'	4	11	2	1	0
'110715YB'	'NF'	12	'BFace'	24	3	9527	2.97896	0	'correct'	4	12	2	1	0
'110715YL'	'Famous'	1	'BFace'	12	1	9493	2.9774	0	'correct'	1	1	1	1	0
'110715YL'	'Famous'	1	'BFace'	12	2	8483	2.92855	0	'correct'	1	2	1	1	0
'110715YL'	'Famous'	1	'BFace'	12	3	8348	2.92158	0	'correct'	1	3	1	1	0
'110715YL'	'Famous'	1	'BFace'	12	1	5637	2.75105	0	'correct'	2	4	1	1	0
'110715YL'	'Famous'	1	'BFace'	12	2	9753	2.98914	0	'correct'	2	5	1	1	0
'110715YL'	'Famous'	1	'BFace'	12	3	5618	2.74958	0	'correct'	2	6	1	1	0
'110715YL'	'Famous'	1	'BFace'	12	1	21490	3.33224	1	'correct'	3	7	2	1	0
'110715YL'	'Famous'	1	'BFace'	12	2	10692	3.02906	0	'correct'	3	8	2	1	0
'110715YL'	'Famous'	1	'BFace'	12	3	9619	2.98313	0	'correct'	3	9	2	1	0
'110715YL'	'Famous'	1	'BFace'	12	1	5847	2.76693	0	'correct'	4	10	2	1	0
'110715YL'	'Famous'	1	'BFace'	12	2	4757	2.67733	0	'correct'	4	11	2	1	0
'110715YL'	'Famous'	1	'BFace'	12	3	4852	2.68592	0	'correct'	4	12	2	1	0
'110715YL'	'Famous'	2	'BFace'	3	1	9711	2.98726	0	'correct'	1	1	1	1	0
'110715YL'	'Famous'	2	'BFace'	3	2	9763	2.98958	0	'correct'	1	2	1	1	0
'110715YL'	'Famous'	2	'BFace'	3	3	9347	2.97067	0	'correct'	1	3	1	1	0
'110715YL'	'Famous'	2	'BFace'	3	1	4734	2.67523	0	'correct'	2	4	1	1	0
'110715YL'	'Famous'	2	'BFace'	3	2	4525	2.65562	0	'correct'	2	5	1	1	0
'110715YL'	'Famous'	2	'BFace'	3	3	8659	2.93747	0	'correct'	2	6	1	1	0
'110715YL'	'Famous'	2	'BFace'	3	1	5761	2.7605	0	'correct'	3	7	2	1	0
'110715YL'	'Famous'	2	'BFace'	3	2	4233	2.62665	0	'correct'	3	8	2	1	0
'110715YL'	'Famous'	2	'BFace'	3	3	5063	2.70441	0	'correct'	3	9	2	1	0
'110715YL'	'Famous'	2	'BFace'	3	1	8932	2.95095	0	'correct'	4	10	2	1	0
'110715YL'	'Famous'	2	'BFace'	3	2	5077	2.70561	0	'correct'	4	11	2	1	0
'110715YL'	'Famous'	2	'BFace'	3	3	5406	2.73288	0	'correct'	4	12	2	1	0
'110715YL'	'Famous'	3	'BFace'	7	1	10668	3.02808	0	'correct'	1	1	1	1	0
'110715YL'	'Famous'	3	'BFace'	7	2	15194	3.18167	1	'correct'	1	2	1	1	0
'110715YL'	'Famous'	3	'BFace'	7	3	11386	3.05637	0	'correct'	1	3	1	1	0
'110715YL'	'Famous'	3	'BFace'	7	1	7614	2.88161	0	'correct'	2	4	1	1	0
'110715YL'	'Famous'	3	'BFace'	7	2	6844	2.83531	0	'correct'	2	5	1	1	0
'110715YL'	'Famous'	3	'BFace'	7	3	5193	2.71542	0	'correct'	2	6	1	1	0
'110715YL'	'Famous'	3	'BFace'	7	1	9970	2.9987	0	'correct'	3	7	2	1	0
'110715YL'	'Famous'	3	'BFace'	7	2	4990	2.6981	0	'correct'	3	8	2	1	0
'110715YL'	'Famous'	3	'BFace'	7	3	8982	2.95337	0	'correct'	3	9	2	1	0
'110715YL'	'Famous'	3	'BFace'	7	1	5335	2.72713	0	'correct'	4	10	2	1	0
'110715YL'	'Famous'	3	'BFace'	7	2	14961	3.17496	0	'correct'	4	11	2	1	0
'110715YL'	'Famous'	3	'BFace'	7	3	4743	2.67605	0	'correct'	4	12	2	1	0
'110715YL'	'Famous'	4	'BFace'	11	1	10589	3.02485	0	'correct'	1	1	1	1	0
'110715YL'	'Famous'	4	'BFace'	11	2	8578	2.93339	0	'correct'	1	2	1	1	0
'110715YL'	'Famous'	4	'BFace'	11	3	9162	2.96199	0	'correct'	1	3	1	1	0
'110715YL'	'Famous'	4	'BFace'	11	1	15531	3.1912	0	'correct'	2	4	1	1	0
'110715YL'	'Famous'	4	'BFace'	11	2	8958	2.95221	0	'correct'	2	5	1	1	0
'110715YL'	'Famous'	4	'BFace'	11	3	5252	2.72032	0	'correct'	2	6	1	1	0
'110715YL'	'Famous'	4	'BFace'	11	1	4959	2.69539	0	'correct'	3	7	2	1	0
'110715YL'	'Famous'	4	'BFace'	11	2	5197	2.71575	0	'correct'	3	8	2	1	0
'110715YL'	'Famous'	4	'BFace'	11	3	5221	2.71775	0	'correct'	3	9	2	1	0
'110715YL'	'Famous'	4	'BFace'	11	1	5083	2.70612	0	'correct'	4	10	2	1	0
'110715YL'	'Famous'	4	'BFace'	11	2	7931	2.89933	0	'correct'	4	11	2	1	0
'110715YL'	'Famous'	4	'BFace'	11	3	5368	2.72981	0	'correct'	4	12	2	1	0
'110715YL'	'Famous'	5	'BFace'	10	1	9619	2.98313	0	'correct'	1	1	1	1	0
'110715YL'	'Famous'	5	'BFace'	10	2	9098	2.95895	0	'correct'	1	2	1	1	0
'110715YL'	'Famous'	5	'BFace'	10	3	8925	2.95061	0	'correct'	1	3	1	1	0
'110715YL'	'Famous'	5	'BFace'	10	1	10550	3.02325	0	'correct'	2	4	1	1	0
'110715YL'	'Famous'	5	'BFace'	10	2	10627	3.02641	0	'correct'	2	5	1	1	0
'110715YL'	'Famous'	5	'BFace'	10	3	7186	2.85649	0	'correct'	2	6	1	1	0
'110715YL'	'Famous'	5	'BFace'	10	1	8104	2.9087	0	'correct'	3	7	2	1	0
'110715YL'	'Famous'	5	'BFace'	10	2	7828	2.89365	0	'correct'	3	8	2	1	0
'110715YL'	'Famous'	5	'BFace'	10	3	5233	2.71875	0	'correct'	3	9	2	1	0
'110715YL'	'Famous'	5	'BFace'	10	1	4668	2.66913	0	'correct'	4	10	2	1	0
'110715YL'	'Famous'	5	'BFace'	10	2	4069	2.60949	0	'correct'	4	11	2	1	0
'110715YL'	'Famous'	5	'BFace'	10	3	6067	2.78297	0	'correct'	4	12	2	1	0
'110715YL'	'Famous'	6	'BFace'	5	1	10495	3.02098	0	'correct'	1	1	1	1	0
'110715YL'	'Famous'	6	'BFace'	5	2	10666	3.028	0	'correct'	1	2	1	1	0
'110715YL'	'Famous'	6	'BFace'	5	3	8693	2.93917	0	'correct'	1	3	1	1	0
'110715YL'	'Famous'	6	'BFace'	5	1	9862	2.99396	0	'correct'	2	4	1	1	0
'110715YL'	'Famous'	6	'BFace'	5	2	8066	2.90666	0	'correct'	2	5	1	1	0
'110715YL'	'Famous'	6	'BFace'	5	3	7730	2.88818	0	'correct'	2	6	1	1	0
'110715YL'	'Famous'	6	'BFace'	5	1	5143	2.71122	0	'correct'	3	7	2	1	0
'110715YL'	'Famous'	6	'BFace'	5	2	7633	2.8827	0	'correct'	3	8	2	1	0
'110715YL'	'Famous'	6	'BFace'	5	3	4869	2.68744	0	'correct'	3	9	2	1	0
'110715YL'	'Famous'	6	'BFace'	5	1	7627	2.88235	0	'correct'	4	10	2	1	0
'110715YL'	'Famous'	6	'BFace'	5	2	5789	2.7626	0	'correct'	4	11	2	1	0
'110715YL'	'Famous'	6	'BFace'	5	3	12692	3.10353	0	'correct'	4	12	2	1	0
'110715YL'	'Famous'	7	'BFace'	22	1	10075	3.00325	0	'correct'	1	1	1	1	0
'110715YL'	'Famous'	7	'BFace'	22	2	9487	2.97713	0	'correct'	1	2	1	1	0
'110715YL'	'Famous'	7	'BFace'	22	3	9421	2.9741	0	'correct'	1	3	1	1	0
'110715YL'	'Famous'	7	'BFace'	22	1	8883	2.94856	0	'correct'	2	4	1	1	0
'110715YL'	'Famous'	7	'BFace'	22	2	10188	3.00809	0	'correct'	2	5	1	1	0
'110715YL'	'Famous'	7	'BFace'	22	3	8738	2.94141	0	'correct'	2	6	1	1	0
'110715YL'	'Famous'	7	'BFace'	22	1	25365	3.40423	1	'correct'	3	7	2	1	0
'110715YL'	'Famous'	7	'BFace'	22	2	16790	3.22505	0	'correct'	3	8	2	1	0
'110715YL'	'Famous'	7	'BFace'	22	3	9957	2.99813	0	'correct'	3	9	2	1	0
'110715YL'	'Famous'	7	'BFace'	22	1	8121	2.90961	0	'correct'	4	10	2	1	0
'110715YL'	'Famous'	7	'BFace'	22	2	7085	2.85034	0	'correct'	4	11	2	1	0
'110715YL'	'Famous'	7	'BFace'	22	3	8193	2.91344	0	'correct'	4	12	2	1	0
'110715YL'	'Famous'	8	'BFace'	13	1	8757	2.94236	0	'correct'	1	1	1	1	0
'110715YL'	'Famous'	8	'BFace'	13	2	5975	2.77634	0	'correct'	1	2	1	1	0
'110715YL'	'Famous'	8	'BFace'	13	3	8167	2.91206	0	'correct'	1	3	1	1	0
'110715YL'	'Famous'	8	'BFace'	13	1	8628	2.93591	0	'correct'	2	4	1	1	0
'110715YL'	'Famous'	8	'BFace'	13	2	9469	2.9763	0	'correct'	2	5	1	1	0
'110715YL'	'Famous'	8	'BFace'	13	3	7734	2.8884	0	'correct'	2	6	1	1	0
'110715YL'	'Famous'	8	'BFace'	13	1	5084	2.70621	0	'correct'	3	7	2	1	0
'110715YL'	'Famous'	8	'BFace'	13	2	5491	2.73965	0	'correct'	3	8	2	1	0
'110715YL'	'Famous'	8	'BFace'	13	3	4739	2.67569	0	'correct'	3	9	2	1	0
'110715YL'	'Famous'	8	'BFace'	13	1	5390	2.73159	0	'correct'	4	10	2	1	0
'110715YL'	'Famous'	8	'BFace'	13	2	6852	2.83582	0	'correct'	4	11	2	1	0
'110715YL'	'Famous'	8	'BFace'	13	3	Nan	#VALUE!	Nan	'NoResp'	4	12	2	1
'110715YL'	'Famous'	9	'BFace'	19	1	10283	3.01212	0	'correct'	1	1	1	1	0
'110715YL'	'Famous'	9	'BFace'	19	2	9957	2.99813	0	'correct'	1	2	1	1	0
'110715YL'	'Famous'	9	'BFace'	19	3	7915	2.89845	0	'correct'	1	3	1	1	0
'110715YL'	'Famous'	9	'BFace'	19	1	8378	2.92314	0	'correct'	2	4	1	1	0
'110715YL'	'Famous'	9	'BFace'	19	2	20457	3.31084	1	'correct'	2	5	1	1	0
'110715YL'	'Famous'	9	'BFace'	19	3	5266	2.72148	0	'correct'	2	6	1	1	0
'110715YL'	'Famous'	9	'BFace'	19	1	4577	2.66058	0	'correct'	3	7	2	1	0
'110715YL'	'Famous'	9	'BFace'	19	2	25968	3.41444	1	'correct'	3	8	2	1	1
'110715YL'	'Famous'	9	'BFace'	19	3	4466	2.64992	0	'correct'	3	9	2	1	0
'110715YL'	'Famous'	9	'BFace'	19	1	6961	2.84267	0	'correct'	4	10	2	1	0
'110715YL'	'Famous'	9	'BFace'	19	2	4342	2.63769	0	'correct'	4	11	2	1	0
'110715YL'	'Famous'	9	'BFace'	19	3	5047	2.70303	0	'correct'	4	12	2	1	0
'110715YL'	'Famous'	10	'BFace'	24	1	8639	2.93646	0	'correct'	1	1	1	1	0
'110715YL'	'Famous'	10	'BFace'	24	2	9673	2.98556	0	'correct'	1	2	1	1	0
'110715YL'	'Famous'	10	'BFace'	24	3	9564	2.98064	0	'correct'	1	3	1	1	0
'110715YL'	'Famous'	10	'BFace'	24	1	9141	2.96099	0	'correct'	2	4	1	1	0
'110715YL'	'Famous'	10	'BFace'	24	2	8125	2.90982	0	'correct'	2	5	1	1	0
'110715YL'	'Famous'	10	'BFace'	24	3	7543	2.87754	0	'correct'	2	6	1	1	0
'110715YL'	'Famous'	10	'BFace'	24	1	5175	2.71391	0	'correct'	3	7	2	1	0
'110715YL'	'Famous'	10	'BFace'	24	2	9383	2.97234	0	'correct'	3	8	2	1	0
'110715YL'	'Famous'	10	'BFace'	24	3	4644	2.66689	0	'correct'	3	9	2	1	0
'110715YL'	'Famous'	10	'BFace'	24	1	6080	2.7839	0	'correct'	4	10	2	1	0
'110715YL'	'Famous'	10	'BFace'	24	2	3920	2.59329	0	'correct'	4	11	2	1	0
'110715YL'	'Famous'	10	'BFace'	24	3	6993	2.84466	1	'correct'	4	12	2	1	0
'110715YL'	'Famous'	11	'BFace'	14	1	8388	2.92366	0	'correct'	1	1	1	1	0
'110715YL'	'Famous'	11	'BFace'	14	2	9902	2.99572	0	'correct'	1	2	1	1	0
'110715YL'	'Famous'	11	'BFace'	14	3	14619	3.16492	0	'correct'	1	3	1	1	0
'110715YL'	'Famous'	11	'BFace'	14	1	16372	3.2141	1	'correct'	2	4	1	1	0
'110715YL'	'Famous'	11	'BFace'	14	2	5169	2.71341	0	'correct'	2	5	1	1	0
'110715YL'	'Famous'	11	'BFace'	14	3	6047	2.78154	0	'correct'	2	6	1	1	0
'110715YL'	'Famous'	11	'BFace'	14	1	4485	2.65176	0	'correct'	3	7	2	1	0
'110715YL'	'Famous'	11	'BFace'	14	2	7858	2.89531	0	'correct'	3	8	2	1	0
'110715YL'	'Famous'	11	'BFace'	14	3	6746	2.82905	0	'correct'	3	9	2	1	0
'110715YL'	'Famous'	11	'BFace'	14	1	5168	2.71332	0	'correct'	4	10	2	1	0
'110715YL'	'Famous'	11	'BFace'	14	2	5190	2.71517	0	'correct'	4	11	2	1	0
'110715YL'	'Famous'	11	'BFace'	14	3	8237	2.91577	0	'correct'	4	12	2	1	0
'110715YL'	'Famous'	12	'BFace'	20	1	9826	2.99238	0	'correct'	1	1	1	1	0
'110715YL'	'Famous'	12	'BFace'	20	2	9535	2.97932	0	'correct'	1	2	1	1	0
'110715YL'	'Famous'	12	'BFace'	20	3	9656	2.9848	0	'correct'	1	3	1	1	0
'110715YL'	'Famous'	12	'BFace'	20	1	9374	2.97192	0	'correct'	2	4	1	1	0
'110715YL'	'Famous'	12	'BFace'	20	2	6841	2.83512	0	'correct'	2	5	1	1	0
'110715YL'	'Famous'	12	'BFace'	20	3	20134	3.30393	1	'correct'	2	6	1	1	1
'110715YL'	'Famous'	12	'BFace'	20	1	15518	3.19084	1	'correct'	3	7	2	1	0
'110715YL'	'Famous'	12	'BFace'	20	2	7971	2.90151	0	'correct'	3	8	2	1	0
'110715YL'	'Famous'	12	'BFace'	20	3	5266	2.72148	0	'correct'	3	9	2	1	0
'110715YL'	'Famous'	12	'BFace'	20	1	5249	2.72008	0	'correct'	4	10	2	1	0
'110715YL'	'Famous'	12	'BFace'	20	2	9481	2.97685	0	'correct'	4	11	2	1	0
'110715YL'	'Famous'	12	'BFace'	20	3	8294	2.91876	0	'correct'	4	12	2	1	0
'110715YL'	'NF'	1	'BFace'	6	1	18200	3.26007	0	'correct'	1	1	1	1	0
'110715YL'	'NF'	1	'BFace'	6	2	10046	3.00199	0	'correct'	1	2	1	1	0
'110715YL'	'NF'	1	'BFace'	6	3	9536	2.97937	0	'correct'	1	3	1	1	0
'110715YL'	'NF'	1	'BFace'	6	1	8771	2.94305	0	'correct'	2	4	1	1	0
'110715YL'	'NF'	1	'BFace'	6	2	9209	2.96421	0	'correct'	2	5	1	1	0
'110715YL'	'NF'	1	'BFace'	6	3	18014	3.25561	0	'correct'	2	6	1	1	0
'110715YL'	'NF'	1	'BFace'	6	1	8296	2.91887	0	'correct'	3	7	2	1	0
'110715YL'	'NF'	1	'BFace'	6	2	8731	2.94106	0	'correct'	3	8	2	1	0
'110715YL'	'NF'	1	'BFace'	6	3	5432	2.73496	0	'correct'	3	9	2	1	0
'110715YL'	'NF'	1	'BFace'	6	1	4857	2.68637	0	'correct'	4	10	2	1	0
'110715YL'	'NF'	1	'BFace'	6	2	4770	2.67852	0	'correct'	4	11	2	1	0
'110715YL'	'NF'	1	'BFace'	6	3	20320	3.30792	1	'correct'	4	12	2	1	0
'110715YL'	'NF'	2	'BFace'	2	1	9923	2.99664	0	'correct'	1	1	1	1	0
'110715YL'	'NF'	2	'BFace'	2	2	10796	3.03326	0	'correct'	1	2	1	1	0
'110715YL'	'NF'	2	'BFace'	2	3	21770	3.33786	1	'correct'	1	3	1	1	1
'110715YL'	'NF'	2	'BFace'	2	1	9764	2.98963	0	'correct'	2	4	1	1	0
'110715YL'	'NF'	2	'BFace'	2	2	8015	2.9039	0	'correct'	2	5	1	1	0
'110715YL'	'NF'	2	'BFace'	2	3	7099	2.8512	0	'correct'	2	6	1	1	0
'110715YL'	'NF'	2	'BFace'	2	1	5466	2.73767	0	'correct'	3	7	2	1	0
'110715YL'	'NF'	2	'BFace'	2	2	8245	2.91619	0	'correct'	3	8	2	1	0
'110715YL'	'NF'	2	'BFace'	2	3	5550	2.74429	0	'correct'	3	9	2	1	0
'110715YL'	'NF'	2	'BFace'	2	1	4911	2.69117	0	'correct'	4	10	2	1	0
'110715YL'	'NF'	2	'BFace'	2	2	4342	2.63769	0	'correct'	4	11	2	1	0
'110715YL'	'NF'	2	'BFace'	2	3	4710	2.67302	0	'correct'	4	12	2	1	0
'110715YL'	'NF'	3	'BFace'	8	1	9968	2.99861	0	'correct'	1	1	1	1	0
'110715YL'	'NF'	3	'BFace'	8	2	9206	2.96407	0	'correct'	1	2	1	1	0
'110715YL'	'NF'	3	'BFace'	8	3	10024	3.00104	0	'correct'	1	3	1	1	0
'110715YL'	'NF'	3	'BFace'	8	1	6120	2.78675	0	'correct'	2	4	1	1	0
'110715YL'	'NF'	3	'BFace'	8	2	10516	3.02185	0	'correct'	2	5	1	1	0
'110715YL'	'NF'	3	'BFace'	8	3	7967	2.90129	0	'correct'	2	6	1	1	0
'110715YL'	'NF'	3	'BFace'	8	1	7059	2.84874	0	'correct'	3	7	2	1	0
'110715YL'	'NF'	3	'BFace'	8	2	8436	2.92614	0	'correct'	3	8	2	1	0
'110715YL'	'NF'	3	'BFace'	8	3	13230	3.12156	0	'correct'	3	9	2	1	0
'110715YL'	'NF'	3	'BFace'	8	1	5170	2.71349	0	'correct'	4	10	2	1	0
'110715YL'	'NF'	3	'BFace'	8	2	31834	3.50289	0	'correct'	4	11	2	1	0
'110715YL'	'NF'	3	'BFace'	8	3	5588	2.74726	0	'correct'	4	12	2	1	0
'110715YL'	'NF'	4	'BFace'	1	1	10924	3.03838	0	'correct'	1	1	1	1	0
'110715YL'	'NF'	4	'BFace'	1	2	8751	2.94206	0	'correct'	1	2	1	1	0
'110715YL'	'NF'	4	'BFace'	1	3	9343	2.97049	0	'correct'	1	3	1	1	0
'110715YL'	'NF'	4	'BFace'	1	1	8869	2.94787	0	'correct'	2	4	1	1	0
'110715YL'	'NF'	4	'BFace'	1	2	8344	2.92137	0	'correct'	2	5	1	1	0
'110715YL'	'NF'	4	'BFace'	1	3	10031	3.00134	0	'correct'	2	6	1	1	0
'110715YL'	'NF'	4	'BFace'	1	1	8055	2.90607	0	'correct'	3	7	2	1	0
'110715YL'	'NF'	4	'BFace'	1	2	5394	2.73191	0	'correct'	3	8	2	1	0
'110715YL'	'NF'	4	'BFace'	1	3	4651	2.66755	0	'correct'	3	9	2	1	0
'110715YL'	'NF'	4	'BFace'	1	1	6249	2.79581	0	'correct'	4	10	2	1	0
'110715YL'	'NF'	4	'BFace'	1	2	5222	2.71784	0	'correct'	4	11	2	1	0
'110715YL'	'NF'	4	'BFace'	1	3	5946	2.77422	0	'correct'	4	12	2	1	0
'110715YL'	'NF'	5	'BFace'	9	1	12783	3.10663	0	'correct'	1	1	1	1	0
'110715YL'	'NF'	5	'BFace'	9	2	8817	2.94532	0	'correct'	1	2	1	1	0
'110715YL'	'NF'	5	'BFace'	9	3	8932	2.95095	0	'correct'	1	3	1	1	0
'110715YL'	'NF'	5	'BFace'	9	1	7779	2.89092	0	'correct'	2	4	1	1	0
'110715YL'	'NF'	5	'BFace'	9	2	21290	3.32818	1	'correct'	2	5	1	1	1
'110715YL'	'NF'	5	'BFace'	9	3	5698	2.75572	0	'correct'	2	6	1	1	0
'110715YL'	'NF'	5	'BFace'	9	1	4909	2.69099	0	'correct'	3	7	2	1	0
'110715YL'	'NF'	5	'BFace'	9	2	11399	3.05687	1	'correct'	3	8	2	1	0
'110715YL'	'NF'	5	'BFace'	9	3	4830	2.68395	0	'correct'	3	9	2	1	0
'110715YL'	'NF'	5	'BFace'	9	1	5016	2.70036	0	'correct'	4	10	2	1	0
'110715YL'	'NF'	5	'BFace'	9	2	5127	2.70986	0	'correct'	4	11	2	1	0
'110715YL'	'NF'	5	'BFace'	9	3	7771	2.89048	0	'correct'	4	12	2	1	0
'110715YL'	'NF'	6	'BFace'	4	1	9799	2.99118	0	'correct'	1	1	1	1	0
'110715YL'	'NF'	6	'BFace'	4	2	10006	3.00026	0	'correct'	1	2	1	1	0
'110715YL'	'NF'	6	'BFace'	4	3	10231	3.00992	0	'correct'	1	3	1	1	0
'110715YL'	'NF'	6	'BFace'	4	1	9050	2.95665	0	'correct'	2	4	1	1	0
'110715YL'	'NF'	6	'BFace'	4	2	8838	2.94635	0	'correct'	2	5	1	1	0
'110715YL'	'NF'	6	'BFace'	4	3	7846	2.89465	0	'correct'	2	6	1	1	0
'110715YL'	'NF'	6	'BFace'	4	1	5625	2.75012	0	'correct'	3	7	2	1	0
'110715YL'	'NF'	6	'BFace'	4	2	21969	3.34181	1	'correct'	3	8	2	1	0
'110715YL'	'NF'	6	'BFace'	4	3	4788	2.68015	0	'correct'	3	9	2	1	0
'110715YL'	'NF'	6	'BFace'	4	1	5895	2.77048	0	'correct'	4	10	2	1	0
'110715YL'	'NF'	6	'BFace'	4	2	12561	3.09902	0	'correct'	4	11	2	1	0
'110715YL'	'NF'	6	'BFace'	4	3	5842	2.76656	0	'correct'	4	12	2	1	0
'110715YL'	'NF'	7	'BFace'	21	1	9700	2.98677	0	'correct'	1	1	1	1	0
'110715YL'	'NF'	7	'BFace'	21	2	9963	2.99839	0	'correct'	1	2	1	1	0
'110715YL'	'NF'	7	'BFace'	21	3	11205	3.04941	0	'correct'	1	3	1	1	0
'110715YL'	'NF'	7	'BFace'	21	1	9468	2.97626	0	'correct'	2	4	1	1	0
'110715YL'	'NF'	7	'BFace'	21	2	9809	2.99162	0	'correct'	2	5	1	1	0
'110715YL'	'NF'	7	'BFace'	21	3	8359	2.92215	0	'correct'	2	6	1	1	0
'110715YL'	'NF'	7	'BFace'	21	1	6693	2.82562	0	'correct'	3	7	2	1	0
'110715YL'	'NF'	7	'BFace'	21	2	5024	2.70105	0	'correct'	3	8	2	1	0
'110715YL'	'NF'	7	'BFace'	21	3	6164	2.78986	0	'correct'	3	9	2	1	0
'110715YL'	'NF'	7	'BFace'	21	1	5877	2.76916	0	'correct'	4	10	2	1	0
'110715YL'	'NF'	7	'BFace'	21	2	5177	2.71408	0	'correct'	4	11	2	1	0
'110715YL'	'NF'	7	'BFace'	21	3	7927	2.89911	0	'correct'	4	12	2	1	0
'110715YL'	'NF'	8	'BFace'	15	1	9569	2.98087	0	'correct'	1	1	1	1	0
'110715YL'	'NF'	8	'BFace'	15	2	24013	3.38045	1	'correct'	1	2	1	1	1
'110715YL'	'NF'	8	'BFace'	15	3	10421	3.01791	0	'correct'	1	3	1	1	0
'110715YL'	'NF'	8	'BFace'	15	1	15802	3.19871	0	'correct'	2	4	1	1	0
'110715YL'	'NF'	8	'BFace'	15	2	9869	2.99427	0	'correct'	2	5	1	1	0
'110715YL'	'NF'	8	'BFace'	15	3	5937	2.77357	0	'correct'	2	6	1	1	0
'110715YL'	'NF'	8	'BFace'	15	1	6704	2.82633	0	'correct'	3	7	2	1	0
'110715YL'	'NF'	8	'BFace'	15	2	5632	2.75066	0	'correct'	3	8	2	1	0
'110715YL'	'NF'	8	'BFace'	15	3	9735	2.98834	0	'correct'	3	9	2	1	0
'110715YL'	'NF'	8	'BFace'	15	1	5974	2.77627	0	'correct'	4	10	2	1	0
'110715YL'	'NF'	8	'BFace'	15	2	14783	3.16976	0	'correct'	4	11	2	1	0
'110715YL'	'NF'	8	'BFace'	15	3	4947	2.69434	0	'correct'	4	12	2	1	0
'110715YL'	'NF'	9	'BFace'	18	1	8942	2.95143	0	'correct'	1	1	1	1	0
'110715YL'	'NF'	9	'BFace'	18	2	10172	3.00741	0	'correct'	1	2	1	1	0
'110715YL'	'NF'	9	'BFace'	18	3	9526	2.97891	0	'correct'	1	3	1	1	0
'110715YL'	'NF'	9	'BFace'	18	1	9072	2.9577	0	'correct'	2	4	1	1	0
'110715YL'	'NF'	9	'BFace'	18	2	8234	2.91561	0	'correct'	2	5	1	1	0
'110715YL'	'NF'	9	'BFace'	18	3	8854	2.94714	0	'correct'	2	6	1	1	0
'110715YL'	'NF'	9	'BFace'	18	1	4578	2.66068	0	'correct'	3	7	2	1	0
'110715YL'	'NF'	9	'BFace'	18	2	5277	2.72239	0	'correct'	3	8	2	1	0
'110715YL'	'NF'	9	'BFace'	18	3	20698	3.31593	1	'correct'	3	9	2	1	0
'110715YL'	'NF'	9	'BFace'	18	1	4860	2.68664	0	'correct'	4	10	2	1	0
'110715YL'	'NF'	9	'BFace'	18	2	6383	2.80502	0	'correct'	4	11	2	1	0
'110715YL'	'NF'	9	'BFace'	18	3	4513	2.65447	0	'correct'	4	12	2	1	0
'110715YL'	'NF'	10	'BFace'	23	1	10292	3.0125	0	'correct'	1	1	1	1	0
'110715YL'	'NF'	10	'BFace'	23	2	8526	2.93075	0	'correct'	1	2	1	1	0
'110715YL'	'NF'	10	'BFace'	23	3	9012	2.95482	0	'correct'	1	3	1	1	0
'110715YL'	'NF'	10	'BFace'	23	1	7163	2.85509	0	'correct'	2	4	1	1	0
'110715YL'	'NF'	10	'BFace'	23	2	8562	2.93258	0	'correct'	2	5	1	1	0
'110715YL'	'NF'	10	'BFace'	23	3	9030	2.95569	0	'correct'	2	6	1	1	0
'110715YL'	'NF'	10	'BFace'	23	1	5637	2.75105	0	'correct'	3	7	2	1	0
'110715YL'	'NF'	10	'BFace'	23	2	8744	2.94171	0	'correct'	3	8	2	1	0
'110715YL'	'NF'	10	'BFace'	23	3	6736	2.8284	0	'correct'	3	9	2	1	0
'110715YL'	'NF'	10	'BFace'	23	1	5253	2.72041	0	'correct'	4	10	2	1	0
'110715YL'	'NF'	10	'BFace'	23	2	5968	2.77583	0	'correct'	4	11	2	1	0
'110715YL'	'NF'	10	'BFace'	23	3	4728	2.67468	0	'correct'	4	12	2	1	0
'110715YL'	'NF'	11	'BFace'	17	1	9733	2.98825	0	'correct'	1	1	1	1	0
'110715YL'	'NF'	11	'BFace'	17	2	10550	3.02325	0	'correct'	1	2	1	1	0
'110715YL'	'NF'	11	'BFace'	17	3	11925	3.07646	0	'correct'	1	3	1	1	0
'110715YL'	'NF'	11	'BFace'	17	1	10471	3.01999	0	'correct'	2	4	1	1	0
'110715YL'	'NF'	11	'BFace'	17	2	10211	3.00907	0	'correct'	2	5	1	1	0
'110715YL'	'NF'	11	'BFace'	17	3	6186	2.79141	0	'correct'	2	6	1	1	0
'110715YL'	'NF'	11	'BFace'	17	1	6178	2.79085	0	'correct'	3	7	2	1	0
[truncated: 3,473 more rows]

## Sheet: Supp_fig4
subjects	PK-paired: B(post)-A(pre)	PK-shuffled: B(post)-A(pre)	PK-paired: A(post)-B(pre)	PK-shuffled: A(post)-B(pre)	n-PK-paired: B(post)-A(pre)	n-PK-shuffled: B(post)-A(pre)	n-PK-paired: A(post)-B(pre)	n-PK-shuffled: A(post)-B(pre)
'200615TF'	0.032779	-0.00493278	-0.0354258	0.0197488	0.0117711	-0.002448	0.0261294	0.0107157
'230615ZD'	0.0128815	-0.0235234	0.000791652	-0.00231421	0.0541042	-0.0143739	0.00660597	0.0345395
'230615EF'	0.0117245	0.0116511	-0.00212558	0.0442936	0.00767249	0.060725	0.0329817	0.00375361
'230615RE'	-0.0109999	-0.0232481	-0.0209168	0.0164178	0.00933853	-0.0313896	-0.0465667	0.00241634
'270615SA'	-0.00377052	-0.0245208	0.0145917	-0.00148076	0.0624559	0.0151061	0.011608	0.00627964
'270615NK'	0.0178926	-0.0209557	0.0363177	0.0264126	0.0769076	-0.0034776	0.0345035	0.0218608
'270615RP'	-0.00488982	0.00600842	0.047569	0.00176064	0.0226297	-0.0237453	-0.014014	0.000148744
'110715DA'	0.0751988	-0.0135685	0.0426549	0.00176522	-0.0411187	0.0050302	0.0261552	0.00134273
'110715YB'	-0.021005	0.000488471	-0.0213751	1.95755e-05	-0.0242052	0.0117516	-0.0282417	-0.0087291
'110715YL'	0.0205653	-0.0181155	-0.0103958	0.0100725	-0.0122546	-0.00216195	-0.00940053	0.000650802
'240715TP'	0.0112104	0.00372522	0.00600933	0.0190877	-0.00677474	-0.00446985	0.0186863	0.00520273
'250715LK'	0.0155686	0.00572583	-0.00207827	-0.0175337	-0.0782557	0.011452	0.00015206	0.00992352
'250715AG'	-0.0116711	0.0213914	-0.0650653	0.0010224	-0.0777013	-0.00371582	0.00522291	0.00718131
'250715EB'	0.0446579	0.00357297	-0.065637	0.00289084	-0.00849919	0.0095254	0.0164521	-0.00595831
'080815EF'	0.0103945	-0.000905029	-0.0306848	-0.000280324	0.0343122	0.0162633	-0.0190933	-0.0104979
'080815LR'	0.0566899	0.0126232	0.000414488	0.0044957	0.0298612	0.0112123	0.00678128	0.00335139
'080815RM'	0.0725702	0.0226099	-0.0250159	0.00940811	0.0235011	0.0145916	0.0541501	-0.0011823
'080815TN'	0.0234964	0.00264754	-0.0264498	0.0029429	0.0108376	0.00612119	0.00707224	0.0297451
'110815EZ'	0.013005	0.0140517	0.0352223	-0.00770108	-0.00596675	-0.0128662	0.00782542	-0.000905244
mean	0.0192789	-0.00133022	-0.00639995	0.00689623	0.00466397	0.00332265	0.00721105	0.005781

## Sheet: Supp_fig5
left posterior hippocampus
subjects	PK_HC	n-PK_HC	PK_FORG	n-PK_FORG
'200615TF'	-0.162339	0.314183	0.207197	0.0338456
'230615ZD'	0.0893561	-0.00176389	0.191289	-0.0273227
'230615EF'	-0.0323518	0.0689965	0.0629098	-0.0836217
'230615RE'	0.00275236	0.0727159	-0.0813277	-0.00409671
'270615SA'	-0.155234	-0.102249	0.0582919	0.0343848
'270615NK'	0.0990118	0.0338842	-0.0962742	0.101107
'270615RP'	0.203488	-0.166712	0.0587227	-0.112295
'110715DA'	0.241	0.0966387	-0.00649677	0.00714846
'110715YB'	0.0427359	-0.0478591	0.10233	0.0271248
'110715YL'	-0.16489	-0.0893061	0.072348	-0.0239088
'240715TP'	0.353756	-0.130107	-0.0386308	0.0480732
'250715LK'	0.245767	-0.223112	-0.0236742	-0.0366754
'250715AG'	0.0133507	-0.0168951	-0.0490038	-0.0489669
'250715EB'	-0.19778	0.0102446	0.142405	-0.128473
'080815EF'	0.154582	0.0541224	0.0432791	0.0226351
'080815LR'	0.0363727	0.104753	0.102602	-0.0883521
'080815TN'	-0.257659	0.0487376	0.0534163	0.324184
'110815EZ'	0.0405283	0.149417	-0.0317252	0.127714
mean	0.0306915	0.00976054	0.0426477	0.00958357
right posterior hippocampus
subjects	PK_HC	n-PK_HC	PK_FORG	n-PK_FORG
'200615TF'	-0.0301684	-0.251767	0.0797287	0.123695
'230615ZD'	0.349952	0.160331	-0.119481	-0.0285251
'230615EF'	0.0764954	-0.0190534	0.0780126	-0.0563367
'230615RE'	-0.145519	0.25288	0.154172	0.0463509
'270615SA'	0.0446102	-0.00969819	0.146202	0.120918
'270615NK'	0.467145	0.0380641	-0.30174	-0.00673752
'270615RP'	-0.152338	-0.122627	-0.047612	-0.0981593
'110715DA'	0.10721	0.0695732	0.277823	-0.0209768
'110715YB'	0.0126057	-0.305948	0.0287284	-0.0226957
'110715YL'	0.100726	0.0178453	-0.270745	0.0260482
'240715TP'	-0.114689	-0.147989	0.132706	0.0172753
'250715LK'	0.033012	-0.241861	-0.162927	-0.124544
'250715AG'	-0.0629717	-0.0340421	0.140083	-0.0434367
'250715EB'	0.301961	-0.887411	-0.213175	-0.031367
'080815EF'	-0.294479	-0.08479	-0.0265716	0.0600723
'080815LR'	0.00462397	0.109432	0.0798085	-0.0671156
'080815TN'	-0.16672	0.021078	0.0523197	0.0454045
'110815EZ'	-0.025087	0.0221726	-0.0883016	-0.191599
mean	0.0281316	-0.078545	-0.00338711	-0.013985
right anterior hippocampus
subjects	PK_HC	n-PK_HC	PK_FORG	n-PK_FORG
'200615TF'	-0.246795	0.269001	0.0958271	-0.137912
'230615ZD'	0.0242813	0.249979	-0.0806156	0.0814015
'230615EF'	-0.0377362	0.304242	-0.136873	0.00502537
'230615RE'	0.0639888	0.0506894	-0.16181	0.0241429
'270615SA'	-0.0109325	0.0228041	0.0306048	-0.171075
'270615NK'	-0.0717791	0.152559	-0.0911413	-0.107675
'270615RP'	-0.113885	0.0739518	0.0907372	-0.0978496
'110715DA'	0.17291	-0.167094	-0.0860447	0.0711798
'110715YB'	-0.160183	0.189844	0.0401391	-0.182827
'110715YL'	0.0170553	-0.170184	-0.0608315	0.110695
'240715TP'	0.463972	-0.0424853	0.153261	0.0799183
'250715LK'	0.170614	0.00792043	0.0505065	0.0345226
'250715AG'	-0.020737	0.213799	0.194564	0.212842
'250715EB'	-0.328769	-0.339632	-0.0579545	0.147962
'080815EF'	0.022501	-0.29998	-0.0179892	0.0454311
'080815LR'	-0.259369	0.0479272	0.148354	-0.0724884
'080815TN'	0.0977173	0.17782	-0.0161006	-0.0966515
'110815EZ'	0.114572	-0.0907493	-0.0168393	-0.0519104
mean	-0.0056986	0.0361341	0.00432186	-0.00584814

## Sheet: Supp_fig6
left orbitofrontal cortex							left middle temporal gyrus							left inferior frontal gyrus (dorsal cluster)
similarity							similarity							similarity
subjects	PK_paired	PK_shuffled	n-PK_paired	n-PK_shuffled			subjects	PK_paired	PK_shuffled	n-PK_paired	n-PK_shuffled			subjects	PK_paired	PK_shuffled	n-PK_paired	n-PK_shuffled
'200615TF'	-0.0950213	-0.055297	-0.0111044	-0.0667382			'200615TF'	-0.00331371	-0.0179773	-0.0655403	-0.0410244			'200615TF'	0.0345851	-0.020774	0.0139369	-0.0495475
'230615ZD'	0.08227	0.00926698	-0.0561837	0.00165412			'230615ZD'	0.0335181	0.0238013	0.119745	0.0204191			'230615ZD'	0.00185566	0.00470531	0.0393006	-0.00301893
'230615EF'	0.133354	0.0311887	0.00606734	0.0311334			'230615EF'	0.0408157	0.0502482	0.161069	0.0301841			'230615EF'	-0.0346924	-0.000155758	-0.009756	-0.0415826
'230615RE'	0.0140871	-7.75958e-05	0.0831036	0.0096942			'230615RE'	0.0481973	0.0139804	0.0882427	-0.00816705			'230615RE'	0.00082742	-0.023416	0.116834	-0.00427805
'270615SA'	0.0783908	0.0178926	0.070411	-0.00394695			'270615SA'	0.0600755	0.037014	-0.00439279	-0.0319301			'270615SA'	-0.0694454	-0.0488566	0.00587877	0.00032044
'270615NK'	0.0629259	-0.0108397	0.0491026	-0.000795905			'270615NK'	-0.0830248	0.0142957	0.0449814	0.00138596			'270615NK'	0.0325617	0.00138304	0.17964	-0.0342038
'270615RP'	-0.0189036	-0.014896	0.106746	0.0233582			'270615RP'	0.0738818	0.0190835	0.0129387	0.0470649			'270615RP'	0.0408229	-0.00290117	0.0522552	0.052657
'110715DA'	0.0446489	-0.024668	0.0900672	-0.0116728			'110715DA'	-0.0571668	0.0189224	-0.0250967	0.0297264			'110715DA'	0.0112561	-0.0207019	-0.0870605	-0.000598248
'110715YB'	-0.0782335	0.0517599	0.0571745	0.0118661			'110715YB'	-0.0107617	-0.0244511	0.0692345	-0.018852			'110715YB'	-0.0696694	0.0290372	0.0381003	0.0142053
'110715YL'	-0.0054543	0.0180719	0.0136815	0.00919835			'110715YL'	0.0156925	0.0466069	0.124134	0.0979079			'110715YL'	0.035913	0.0164596	0.0688897	0.0370952
'240715TP'	0.116659	-0.0347211	-0.16472	-0.0667803			'240715TP'	0.0888635	0.00254002	0.0711163	0.00241071			'240715TP'	0.0557169	0.0275827	-0.0687533	0.00871799
'250715LK'	-0.0271336	0.0474074	-0.0337348	0.021326			'250715LK'	0.0475749	0.0182157	-0.0797662	0.0101745			'250715LK'	-0.0202793	0.0184152	0.00691772	0.0280682
'250715AG'	0.0935897	0.0198658	0.180546	-0.00742028			'250715AG'	0.041494	0.0460296	0.112526	0.0164835			'250715AG'	-0.0717515	0.0173326	0.118707	0.0267961
'250715EB'	-0.0699279	-0.0185481	0.0586939	-0.0209677			'250715EB'	0.043186	0.0163551	0.115504	0.053566			'250715EB'	-0.0303316	-0.00454352	-0.0226714	0.0183058
'080815EF'	0.106179	0.0202344	-0.00643874	0.0113718			'080815EF'	0.028286	-0.00464364	0.00357793	-0.0376323			'080815EF'	0.0461511	0.0158827	-0.0251437	0.00831947
'080815LR'	-0.0274209	0.0104892	-0.116746	0.0475789			'080815LR'	0.0759892	-0.0035906	-0.0870909	-0.018301			'080815LR'	-0.000940664	-0.0031905	-0.0881902	0.0193063
'080815RM'	7.33369e-05	-0.0401208	-0.0614126	-0.0185447			'080815RM'	0.00562261	-0.00769164	0.000272064	-0.0248856			'080815RM'	0.0183116	0.00421754	-0.0854083	-0.0157326
'080815TN'	0.0203273	-0.0155386	0.126972	0.00378238			'080815TN'	0.0738999	-0.0213376	0.054055	-0.0201872			'080815TN'	0.114274	0.00781536	0.0374969	-0.0259822
'110815EZ'	0.111592	0.0216246	0.104584	0.0521136			'110815EZ'	0.00990941	0.0102102	-0.0554678	-0.00536192			'110815EZ'	0.0597223	-0.0191249	-0.00367991	0.00416619
mean	0.0285265	0.00174181	0.0261478	0.0013795			mean	0.0280389	0.0125058	0.034739	0.00542008			mean	0.00815197	-4.38489e-05	0.0151207	0.00226389
Asymmetry							Asymmetry							Asymmetry
subjects	PK_paired	PK_shuffled	n-PK_paired	n-PK_shuffled			subjects	PK_paired	PK_shuffled	n-PK_paired	n-PK_shuffled			subjects	PK_paired	PK_shuffled	n-PK_paired	n-PK_shuffled
'200615TF'	0.0370724	-0.00644784	0.0105538	-0.0248837			'200615TF'	-0.00631224	0.0132181	-0.00697444	-0.035398			'200615TF'	0.00412961	-0.0402161	0.0722906	0.0166169
'230615ZD'	-0.0956139	-0.0335628	0.00860956	-0.0142575			'230615ZD'	0.0443542	0.0186009	0.0214161	-0.0104806			'230615ZD'	0.0268849	-0.00491301	0.0122864	0.0184437
'230615EF'	0.00842038	-0.0130526	-0.0118144	0.0640314			'230615EF'	0.101004	-0.0201907	-0.00251008	0.0267379			'230615EF'	0.00198079	1.19817e-05	-0.103361	0.0450893
'230615RE'	0.0255335	-0.0536389	0.0400419	-0.0269958			'230615RE'	-0.0332108	-0.0119523	-0.0124586	-0.000213975			'230615RE'	0.0424698	0.0123045	-0.00876199	0.0131315
'270615SA'	-0.0830867	-0.0527401	0.0852778	-0.0195592			'270615SA'	-0.0434434	-0.0277655	-0.0482297	-0.0329197			'270615SA'	-1.17309e-05	0.0186375	0.0422928	0.0074051
'270615NK'	0.00152349	-0.0493242	-0.124188	0.0183159			'270615NK'	0.009761	-0.00309146	-0.0317067	-0.0205069			'270615NK'	-0.0582837	-0.0693232	0.0404493	-0.0283057
'270615RP'	-0.0213666	-0.00281787	0.0303827	0.0151646			'270615RP'	-0.00658439	0.0319364	0.05463	-0.0017664			'270615RP'	-0.0562436	0.0380186	-0.0152387	-0.0223123
'110715DA'	0.00767886	-0.0065178	-0.0253632	-0.00232231			'110715DA'	-0.0251672	-0.0216168	-0.0856331	1.97479e-05			'110715DA'	0.0273218	0.0105465	0.00480335	-0.00677667
'110715YB'	-0.011091	-0.00341735	-0.135134	-0.0111702			'110715YB'	-0.0503773	-0.0295986	-0.020145	0.00322724			'110715YB'	0.0668642	0.0114497	-0.082204	-0.0047931
'110715YL'	-0.0472368	-0.00514389	0.0765597	-0.0172003			'110715YL'	-0.0136874	-0.0170029	-0.0503362	0.0103324			'110715YL'	-0.0730561	-0.00711188	-0.0845093	-0.00175162
'240715TP'	-0.0940384	-0.0269211	-0.128056	-0.0633251			'240715TP'	-0.0563593	-0.00726957	0.0113795	0.00430619			'240715TP'	-0.00381534	-0.00289363	-0.0241931	-0.0252502
'250715LK'	-0.0117183	-0.0256093	0.0577491	0.0300111			'250715LK'	0.055648	0.0147972	0.00172766	0.0119986			'250715LK'	0.0609484	0.0317245	0.0732053	0.0614174
'250715AG'	-0.0453583	-0.0115814	-0.0626366	0.00578227			'250715AG'	0.0529954	0.0253016	-0.00842401	0.010146			'250715AG'	0.024506	0.0288261	-0.0185791	-0.0372949
'250715EB'	0.0198364	0.035603	0.0774882	-0.0217704			'250715EB'	0.0156608	0.0129751	0.0957721	-0.00427503			'250715EB'	-0.00894205	-0.00682447	-0.0405475	0.0284404
'080815EF'	0.0728619	0.0345493	-0.048737	-0.0182891			'080815EF'	0.0130416	0.0204816	-0.0246361	-0.00967098			'080815EF'	-0.0227454	0.00369823	-0.0446567	0.0101343
'080815LR'	-0.0523541	0.0160096	-0.0600092	-0.0159978			'080815LR'	0.00648234	0.0174225	-0.0499962	-0.00524289			'080815LR'	0.00383634	0.00455584	-0.01978	0.0412276
'080815RM'	-0.0584243	0.000630793	0.0198735	0.0207852			'080815RM'	0.0718815	0.00926279	-0.0530281	-0.00105568			'080815RM'	0.0156947	-0.0311961	-0.0238337	-0.00702026
'080815TN'	-0.115716	-0.00460846	-0.0630192	-0.0117366			'080815TN'	-0.0489569	-0.0364651	-0.00262345	-0.0099544			'080815TN'	0.0330369	0.00806722	-0.0957406	-0.02455
'110815EZ'	0.00113439	-0.0209651	-0.0625186	-0.0331899			'110815EZ'	-0.0168666	0.00142877	-0.0127844	-0.0112626			'110815EZ'	-0.0404406	-0.0177765	-0.0293493	-0.02093
mean	-0.0243128	-0.0120819	-0.0165758	-0.00666356			mean	0.00367701	-0.000501481	-0.011819	-0.0039989			mean	0.00232288	-0.000653377	-0.0181804	0.00331166
left dorsomedial PFC (prefrontal cortex)							right inferior frontal gyrus							right superior frontal gyrus
similarity							similarity							similarity
subjects	PK_paired	PK_shuffled	n-PK_paired	n-PK_shuffled			subjects	PK_paired	PK_shuffled	n-PK_paired	n-PK_shuffled			subjects	PK_paired	PK_shuffled	n-PK_paired	n-PK_shuffled
'200615TF'	0.0584159	-0.0325841	-0.00851835	-0.066704			'200615TF'	0.0197086	-0.0342497	-0.0340151	-0.0399051			'200615TF'	-0.0344611	-0.00763355	-0.0775792	-0.026839
'230615ZD'	-0.0645556	0.00765501	0.0383712	-0.000554526			'230615ZD'	-0.0445955	0.01127	0.0761708	0.0005322			'230615ZD'	-0.114915	0.00717585	0.156299	0.0419514
'230615EF'	-0.0279352	-0.00179837	-0.0607508	0.00270385			'230615EF'	-0.00418485	-0.00800596	0.0833858	-0.00437852			'230615EF'	0.036033	-0.0135522	-0.0115665	0.00319967
'230615RE'	0.00899401	-0.00458845	-0.0335178	0.0273631			'230615RE'	-0.0206372	-0.00722566	0.0293898	0.0227463			'230615RE'	-0.0698028	-0.0173832	0.0426628	0.0176793
'270615SA'	0.00273602	0.00852081	0.0363047	-0.0725068			'270615SA'	-0.0849272	-0.00664101	0.0975351	0.00290362			'270615SA'	-0.0825062	0.0209889	0.028652	-0.0323037
'270615NK'	0.0770211	0.0210644	0.138319	0.00224238			'270615NK'	0.000998852	-0.0444727	0.0781254	0.00118394			'270615NK'	0.0546707	0.030203	0.0934291	0.00874487
'270615RP'	-0.00455256	-0.00319191	-0.0237274	0.0322151			'270615RP'	0.0490972	0.0469077	0.105228	0.0213863			'270615RP'	0.0502883	-0.00646152	0.0172529	0.0383657
'110715DA'	-0.0531638	0.00909789	-0.0523638	-0.00552178			'110715DA'	-0.03131	-0.0461937	0.0275937	-0.0115567			'110715DA'	-0.022522	-0.0391518	-0.0479817	-0.028714
'110715YB'	-0.199214	-0.00691237	-0.0123862	-0.00681881			'110715YB'	-0.0394374	-0.0253525	-0.0722401	0.0145547			'110715YB'	-0.0185986	-0.0125732	-0.0448122	-0.0433315
'110715YL'	-0.0114999	0.0340144	0.0627634	0.0407071			'110715YL'	0.0202549	0.0572022	0.0285583	0.0580682			'110715YL'	-0.00662806	-0.0140918	-0.0399345	-0.0274919
'240715TP'	0.0560423	0.00104711	0.0430775	0.00669359			'240715TP'	-0.0610225	-0.00568552	0.0100883	-0.0338839			'240715TP'	0.00266781	-0.00411654	0.0098425	0.0085076
'250715LK'	-0.0259809	0.0278938	-0.0886118	0.0168699			'250715LK'	0.0157658	-0.0118596	0.0106095	0.00187699			'250715LK'	-0.149439	0.0312145	0.00767395	-0.0221582
'250715AG'	0.019838	-0.000230805	0.105889	-0.00754022			'250715AG'	0.0177373	0.0686259	0.0393438	0.029328			'250715AG'	0.0998895	-0.00629815	0.162092	0.0370944
'250715EB'	-0.0387387	0.0822001	0.0633165	0.0457576			'250715EB'	0.00224652	0.0616327	0.0223461	0.0465401			'250715EB'	-0.0200458	0.00566701	-0.00801965	0.00351987
'080815EF'	0.0413173	-0.00877926	0.0809602	-0.0346308			'080815EF'	0.100377	-0.0130413	-0.104352	-0.0319522			'080815EF'	-0.00733615	-0.00488287	-0.0173892	-0.0399499
'080815LR'	-0.000917629	0.00338065	-0.0418613	0.0253849			'080815LR'	-0.0991672	0.0054268	0.0319011	-0.00766728			'080815LR'	-0.0322502	-0.00652406	-0.0681507	0.0130415
'080815RM'	0.0263727	0.00628202	-0.0322914	-0.000942701			'080815RM'	0.0694222	-0.00374834	0.0591127	0.00296288			'080815RM'	0.100459	-0.0126471	0.0396209	-0.00766755
'080815TN'	-0.0106982	0.00170442	-0.0469241	-0.0323401			'080815TN'	0.0513563	0.0206678	0.0357158	0.0126506			'080815TN'	0.0549333	0.0181323	-0.09043	-0.0119872
'110815EZ'	0.148891	0.0325873	0.194155	0.0796898			'110815EZ'	0.0602077	0.0289972	0.133352	0.0779153			'110815EZ'	0.0538417	0.00302788	0.0447968	-0.0113446
mean	0.000124854	0.00933488	0.0190633	0.0027404			mean	0.00115212	0.00496076	0.0346236	0.00859502			mean	-0.00556431	-0.0015214	0.0103399	-0.00419386
Asymmetry							Asymmetry							Asymmetry
subjects	PK_paired	PK_shuffled	n-PK_paired	n-PK_shuffled			subjects	PK_paired	PK_shuffled	n-PK_paired	n-PK_shuffled			subjects	PK_paired	PK_shuffled	n-PK_paired	n-PK_shuffled
'200615TF'	0.00777742	-0.0304009	-0.0543086	-0.0106919			'200615TF'	-0.0469214	0.0119564	-0.0581337	0.0123988			'200615TF'	0.127923	-0.00653246	-0.0995214	0.000758537
'230615ZD'	0.0223864	-0.0163688	0.048787	0.022675			'230615ZD'	-0.00106346	-0.0201865	-0.0118403	0.0107687			'230615ZD'	0.0190016	-0.018933	0.0189335	-0.0236454
'230615EF'	-0.0799504	-0.0411832	-0.0540725	0.0517582			'230615EF'	-0.0477591	-0.0165718	-0.04503	0.0550576			'230615EF'	0.000215128	-0.0201252	-0.140566	0.0693155
'230615RE'	-0.0437128	-0.0408579	0.0113885	-0.0125066			'230615RE'	0.00717574	-0.0339818	-0.0098037	-0.000832531			'230615RE'	0.0163816	-0.0346468	0.0313889	0.000573179
'270615SA'	-0.0856986	-0.0395383	-0.0700759	0.0273944			'270615SA'	0.0426638	-0.0494424	0.0175369	0.0280434			'270615SA'	-0.0153569	-0.0203854	-0.0268336	-0.0481567
'270615NK'	-0.0749413	-0.0310232	0.00219753	-0.00492863			'270615NK'	-0.0470017	-0.0415814	0.0180142	0.0200001			'270615NK'	0.0200206	-0.0491256	0.00548702	-0.00881437
'270615RP'	-0.0460238	-0.0144731	-0.00659073	-0.021999			'270615RP'	-0.0304723	0.0348593	0.0213605	-0.00245518			'270615RP'	-0.0431704	0.00472643	0.0184667	-0.0204575
'110715DA'	-0.00343289	-0.0379701	-0.0356421	-0.0217835			'110715DA'	-0.0269551	-0.0198179	-0.0621993	-0.0106771			'110715DA'	-0.0243553	0.0321356	-0.153268	0.00887599
'110715YB'	-0.0676319	-0.00750997	-0.0934127	0.0141373			'110715YB'	-0.0245596	-0.0141821	-0.0986834	0.0243017			'110715YB'	-0.00910193	0.0154386	-0.0291069	0.0505478
'110715YL'	0.0713171	0.0202823	-0.00149444	0.00787777			'110715YL'	0.1278	-0.0075297	-0.0131473	-0.0109378			'110715YL'	-0.0633737	-0.00171339	-0.0520526	-0.00935301
'240715TP'	0.00151253	0.00288809	-0.0225454	0.0275442			'240715TP'	-0.0212681	-0.00712757	-0.024068	-0.0296421			'240715TP'	0.0609872	-0.0293168	0.0399729	-0.0166085
'250715LK'	-0.0159763	-0.00708817	0.0155186	-0.0426328			'250715LK'	0.0728838	0.0239956	-0.0401346	-0.00856869			'250715LK'	0.0613516	0.0118174	-0.0351784	0.0282731
'250715AG'	-0.0607536	-0.00869629	0.00709963	-0.021023			'250715AG'	-0.0375371	0.0547763	-0.0527338	-0.00167063			'250715AG'	-0.0358965	0.0217075	-0.0716374	0.0188216
'250715EB'	-0.00183724	0.0150859	-0.0194026	-0.0100696			'250715EB'	-0.00435641	0.0136739	0.00292832	0.00990895			'250715EB'	-0.00269641	0.0225817	0.0303665	0.0258467
'080815EF'	0.0663733	0.014768	0.0013196	0.0266688			'080815EF'	-0.047698	-0.00517873	0.0402145	-0.0457738			'080815EF'	0.0151639	-0.0799733	-0.179988	-0.0183225
'080815LR'	-0.000924274	0.0178327	-0.0898298	0.012778			'080815LR'	0.102645	-0.0351405	-0.0909852	0.01915			'080815LR'	0.0862771	0.00829365	-0.0780937	0.0207799
'080815RM'	-0.009638	-0.0140725	-0.038206	0.0133291			'080815RM'	-0.0195098	0.0155242	-0.0150378	-0.00439846			'080815RM'	-0.000929999	0.0457185	-0.0390734	-6.10619e-05
'080815TN'	0.00534439	0.0475432	-0.0357407	0.0165592			'080815TN'	-0.00286624	-0.0067792	-0.0131993	0.0122699			'080815TN'	-0.0324963	0.00971955	-0.00981352	0.000224397
'110815EZ'	-0.100036	-0.0058011	-0.0945259	-0.047099			'110815EZ'	-0.0715165	-0.0376353	-0.0100787	-0.017658			'110815EZ'	-0.0510382	-0.0245249	0.0369639	-0.0301136
mean	-0.0218866	-0.00929386	-0.0278703	0.00147305			mean	-0.00401668	-0.00738785	-0.0234221	0.00312027			mean	0.00678456	-0.00595463	-0.0386081	0.00255179
